# Supplementary material for: High-resolution TADs reveal DNA sequences underlying genome organization in flies
Source: Nat Commun. 2018 Jan 15;9:189. doi: 10.1038/s41467-017-02525-w (PMC5768762; doi:10.1038/s41467-017-02525-w)
Supplement: Supplementary file 4 — Supplementary Data 1 [file 41467_2017_2525_MOESM4_ESM.txt]

chr2L	73103	94543	active	3	.	73103	94543	255,255,153
chr2L	94543	102930	active	8	.	94543	102930	255,255,153
chr2L	102930	121473	active	8	.	102930	121473	255,255,153
chr2L	121473	130495	active	6	.	121473	130495	255,255,153
chr2L	130495	143461	active	3	.	130495	143461	255,255,153
chr2L	143461	156126	inactive	5	.	143461	156126	0,0,0
chr2L	156126	183760	active	7	.	156126	183760	255,255,153
chr2L	183760	207416	active	8	.	183760	207416	255,255,153
chr2L	207416	251331	active	8	.	207416	251331	255,255,153
chr2L	251331	283072	inactive	5	.	251331	283072	0,0,0
chr2L	283072	295066	active	3	.	283072	295066	255,255,153
chr2L	295066	305256	active	8	.	295066	305256	255,255,153
chr2L	305256	343855	inactive	5	.	305256	343855	0,0,0
chr2L	343855	364673	active	8	.	343855	364673	255,255,153
chr2L	364673	402865	PcG	4	.	364673	402865	56,108,176
chr2L	402865	421370	active	8	.	402865	421370	255,255,153
chr2L	421370	473150	active	3	.	421370	473150	255,255,153
chr2L	473150	489919	active	6	.	473150	489919	255,255,153
chr2L	489919	542975	active	6	.	489919	542975	255,255,153
chr2L	542975	553669	active	3	.	542975	553669	255,255,153
chr2L	553669	574987	active	8	.	553669	574987	255,255,153
chr2L	574987	602868	PcG	1	.	574987	602868	56,108,176
chr2L	602868	809777	PcG	4	.	602868	809777	56,108,176
chr2L	809777	825970	active	7	.	809777	825970	255,255,153
chr2L	825970	853278	active	6	.	825970	853278	255,255,153
chr2L	853278	871106	active	3	.	853278	871106	255,255,153
chr2L	871106	885340	active	3	.	871106	885340	255,255,153
chr2L	885340	901448	PcG	4	.	885340	901448	56,108,176
chr2L	901448	1077970	PcG	4	.	901448	1077970	56,108,176
chr2L	1077970	1108427	inactive	5	.	1077970	1108427	0,0,0
chr2L	1108427	1129691	active	6	.	1108427	1129691	255,255,153
chr2L	1129691	1143696	inactive	5	.	1129691	1143696	0,0,0
chr2L	1143696	1158276	active	8	.	1143696	1158276	255,255,153
chr2L	1158276	1164178	active	8	.	1158276	1164178	255,255,153
chr2L	1164178	1185674	active	7	.	1164178	1185674	255,255,153
chr2L	1185674	1252931	PcG	4	.	1185674	1252931	56,108,176
chr2L	1252931	1348458	PcG	4	.	1252931	1348458	56,108,176
chr2L	1348458	1420421	PcG	4	.	1348458	1420421	56,108,176
chr2L	1420421	1503240	PcG	4	.	1420421	1503240	56,108,176
chr2L	1503240	1611287	PcG	4	.	1503240	1611287	56,108,176
chr2L	1611287	1614536	active	7	.	1611287	1614536	255,255,153
chr2L	1614536	1708171	PcG	1	.	1614536	1708171	56,108,176
chr2L	1708171	1715734	active	7	.	1708171	1715734	255,255,153
chr2L	1715734	1728747	active	8	.	1715734	1728747	255,255,153
chr2L	1728747	1884321	PcG	4	.	1728747	1884321	56,108,176
chr2L	1884321	1908714	PcG	4	.	1884321	1908714	56,108,176
chr2L	1908714	1937585	active	3	.	1908714	1937585	255,255,153
chr2L	1937585	1974067	PcG	1	.	1937585	1974067	56,108,176
chr2L	1974067	1987851	active	7	.	1974067	1987851	255,255,153
chr2L	1987851	2036928	inactive	5	.	1987851	2036928	0,0,0
chr2L	2036928	2045673	active	8	.	2036928	2045673	255,255,153
chr2L	2045673	2130843	inactive	5	.	2045673	2130843	0,0,0
chr2L	2130843	2151583	active	8	.	2130843	2151583	255,255,153
chr2L	2151583	2160995	active	8	.	2151583	2160995	255,255,153
chr2L	2160995	2194208	active	3	.	2160995	2194208	255,255,153
chr2L	2194208	2215468	active	3	.	2194208	2215468	255,255,153
chr2L	2215468	2237044	active	8	.	2215468	2237044	255,255,153
chr2L	2237044	2330028	inactive	5	.	2237044	2330028	0,0,0
chr2L	2330028	2357482	inactive	5	.	2330028	2357482	0,0,0
chr2L	2357482	2377071	active	8	.	2357482	2377071	255,255,153
chr2L	2377071	2383056	active	7	.	2377071	2383056	255,255,153
chr2L	2383056	2422719	inactive	5	.	2383056	2422719	0,0,0
chr2L	2422719	2492696	inactive	5	.	2422719	2492696	0,0,0
chr2L	2492696	2561589	inactive	5	.	2492696	2561589	0,0,0
chr2L	2561589	2575118	active	3	.	2561589	2575118	255,255,153
chr2L	2575118	2587207	active	7	.	2575118	2587207	255,255,153
chr2L	2587207	2724465	inactive	5	.	2587207	2724465	0,0,0
chr2L	2724465	2739917	active	3	.	2724465	2739917	255,255,153
chr2L	2739917	2769767	active	8	.	2739917	2769767	255,255,153
chr2L	2769767	2809031	active	3	.	2769767	2809031	255,255,153
chr2L	2809031	2855746	inactive	5	.	2809031	2855746	0,0,0
chr2L	2855746	2874843	active	8	.	2855746	2874843	255,255,153
chr2L	2874843	2885455	active	7	.	2874843	2885455	255,255,153
chr2L	2885455	2969580	active	3	.	2885455	2969580	255,255,153
chr2L	2969580	2977156	active	7	.	2969580	2977156	255,255,153
chr2L	2977156	2993262	active	8	.	2977156	2993262	255,255,153
chr2L	2993262	3019092	inactive	5	.	2993262	3019092	0,0,0
chr2L	3019092	3029357	active	7	.	3019092	3029357	255,255,153
chr2L	3029357	3039800	active	7	.	3029357	3039800	255,255,153
chr2L	3039800	3058724	active	3	.	3039800	3058724	255,255,153
chr2L	3058724	3109537	active	3	.	3058724	3109537	255,255,153
chr2L	3109537	3144339	active	3	.	3109537	3144339	255,255,153
chr2L	3144339	3172797	active	8	.	3144339	3172797	255,255,153
chr2L	3172797	3294285	inactive	5	.	3172797	3294285	0,0,0
chr2L	3294285	3303208	active	3	.	3294285	3303208	255,255,153
chr2L	3303208	3356948	active	3	.	3303208	3356948	255,255,153
chr2L	3356948	3374703	active	8	.	3356948	3374703	255,255,153
chr2L	3374703	3448741	inactive	5	.	3374703	3448741	0,0,0
chr2L	3448741	3470304	active	8	.	3448741	3470304	255,255,153
chr2L	3470304	3480545	active	3	.	3470304	3480545	255,255,153
chr2L	3480545	3531319	inactive	5	.	3480545	3531319	0,0,0
chr2L	3531319	3619097	PcG	1	.	3531319	3619097	56,108,176
chr2L	3619097	3631953	active	3	.	3619097	3631953	255,255,153
chr2L	3631953	3647802	active	3	.	3631953	3647802	255,255,153
chr2L	3647802	3657543	active	3	.	3647802	3657543	255,255,153
chr2L	3657543	3713185	inactive	5	.	3657543	3713185	0,0,0
chr2L	3713185	3764817	inactive	5	.	3713185	3764817	0,0,0
chr2L	3764817	3786572	PcG	4	.	3764817	3786572	56,108,176
chr2L	3786572	3803537	PcG	4	.	3786572	3803537	56,108,176
chr2L	3803537	3813887	active	3	.	3803537	3813887	255,255,153
chr2L	3813887	3862195	PcG	1	.	3813887	3862195	56,108,176
chr2L	3862195	3872935	active	8	.	3862195	3872935	255,255,153
chr2L	3872935	4179774	inactive	5	.	3872935	4179774	0,0,0
chr2L	4179774	4187340	inactive	5	.	4179774	4187340	0,0,0
chr2L	4187340	4198132	active	8	.	4187340	4198132	255,255,153
chr2L	4198132	4227044	inactive	5	.	4198132	4227044	0,0,0
chr2L	4227044	4332140	PcG	4	.	4227044	4332140	56,108,176
chr2L	4332140	4345595	active	3	.	4332140	4345595	255,255,153
chr2L	4345595	4371996	PcG	4	.	4345595	4371996	56,108,176
chr2L	4371996	4382519	inactive	5	.	4371996	4382519	0,0,0
chr2L	4382519	4400028	active	7	.	4382519	4400028	255,255,153
chr2L	4400028	4442240	inactive	5	.	4400028	4442240	0,0,0
chr2L	4442240	4463106	active	7	.	4442240	4463106	255,255,153
chr2L	4463106	4525323	inactive	5	.	4463106	4525323	0,0,0
chr2L	4525323	4562552	inactive	5	.	4525323	4562552	0,0,0
chr2L	4562552	4587203	inactive	5	.	4562552	4587203	0,0,0
chr2L	4587203	4652190	inactive	5	.	4587203	4652190	0,0,0
chr2L	4652190	4793081	inactive	5	.	4652190	4793081	0,0,0
chr2L	4793081	4811796	PcG	4	.	4793081	4811796	56,108,176
chr2L	4811796	4830509	inactive	5	.	4811796	4830509	0,0,0
chr2L	4830509	4837758	active	8	.	4830509	4837758	255,255,153
chr2L	4837758	4848367	active	8	.	4837758	4848367	255,255,153
chr2L	4848367	4883338	inactive	5	.	4848367	4883338	0,0,0
chr2L	4883338	4891916	active	3	.	4883338	4891916	255,255,153
chr2L	4891916	4911303	inactive	5	.	4891916	4911303	0,0,0
chr2L	4911303	4955929	inactive	5	.	4911303	4955929	0,0,0
chr2L	4955929	4971507	active	8	.	4955929	4971507	255,255,153
chr2L	4971507	5000515	active	7	.	4971507	5000515	255,255,153
chr2L	5000515	5009567	active	3	.	5000515	5009567	255,255,153
chr2L	5009567	5043139	active	3	.	5009567	5043139	255,255,153
chr2L	5043139	5058377	active	7	.	5043139	5058377	255,255,153
chr2L	5058377	5096092	active	6	.	5058377	5096092	255,255,153
chr2L	5096092	5100123	active	7	.	5096092	5100123	255,255,153
chr2L	5100123	5146928	PcG	4	.	5100123	5146928	56,108,176
chr2L	5146928	5216384	active	8	.	5146928	5216384	255,255,153
chr2L	5216384	5239022	active	6	.	5216384	5239022	255,255,153
chr2L	5239022	5271234	PcG	4	.	5239022	5271234	56,108,176
chr2L	5271234	5307841	active	8	.	5271234	5307841	255,255,153
chr2L	5307841	5326192	active	8	.	5307841	5326192	255,255,153
chr2L	5326192	5365447	inactive	5	.	5326192	5365447	0,0,0
chr2L	5365447	5519705	PcG	1	.	5365447	5519705	56,108,176
chr2L	5519705	5547060	active	7	.	5519705	5547060	255,255,153
chr2L	5547060	5726097	inactive	5	.	5547060	5726097	0,0,0
chr2L	5726097	5771209	inactive	5	.	5726097	5771209	0,0,0
chr2L	5771209	5804865	inactive	5	.	5771209	5804865	0,0,0
chr2L	5804865	5907151	inactive	5	.	5804865	5907151	0,0,0
chr2L	5907151	5943389	inactive	5	.	5907151	5943389	0,0,0
chr2L	5943389	5980390	active	3	.	5943389	5980390	255,255,153
chr2L	5980390	5999924	active	8	.	5980390	5999924	255,255,153
chr2L	5999924	6037721	inactive	5	.	5999924	6037721	0,0,0
chr2L	6037721	6047709	active	8	.	6037721	6047709	255,255,153
chr2L	6047709	6070691	active	7	.	6047709	6070691	255,255,153
chr2L	6070691	6098914	active	6	.	6070691	6098914	255,255,153
chr2L	6098914	6323467	inactive	5	.	6098914	6323467	0,0,0
chr2L	6323467	6338811	active	8	.	6323467	6338811	255,255,153
chr2L	6338811	6356664	active	3	.	6338811	6356664	255,255,153
chr2L	6356664	6426374	inactive	5	.	6356664	6426374	0,0,0
chr2L	6426374	6454299	active	8	.	6426374	6454299	255,255,153
chr2L	6454299	6479389	active	8	.	6454299	6479389	255,255,153
chr2L	6479389	6494557	active	7	.	6479389	6494557	255,255,153
chr2L	6494557	6498697	active	8	.	6494557	6498697	255,255,153
chr2L	6498697	6527371	active	3	.	6498697	6527371	255,255,153
chr2L	6527371	6557440	PcG	4	.	6527371	6557440	56,108,176
chr2L	6557440	6566163	active	7	.	6557440	6566163	255,255,153
chr2L	6566163	6611343	inactive	5	.	6566163	6611343	0,0,0
chr2L	6611343	6649417	inactive	5	.	6611343	6649417	0,0,0
chr2L	6649417	6659517	active	7	.	6649417	6659517	255,255,153
chr2L	6659517	6683603	active	8	.	6659517	6683603	255,255,153
chr2L	6683603	6717824	inactive	5	.	6683603	6717824	0,0,0
chr2L	6717824	6786589	inactive	5	.	6717824	6786589	0,0,0
chr2L	6786589	6797544	active	3	.	6786589	6797544	255,255,153
chr2L	6797544	6852271	PcG	1	.	6797544	6852271	56,108,176
chr2L	6852271	6907415	inactive	5	.	6852271	6907415	0,0,0
chr2L	6907415	6921064	active	7	.	6907415	6921064	255,255,153
chr2L	6921064	6945862	inactive	5	.	6921064	6945862	0,0,0
chr2L	6945862	6948330	active	8	.	6945862	6948330	255,255,153
chr2L	6948330	6971469	active	7	.	6948330	6971469	255,255,153
chr2L	6971469	7012568	inactive	5	.	6971469	7012568	0,0,0
chr2L	7012568	7028005	active	8	.	7012568	7028005	255,255,153
chr2L	7028005	7038301	active	8	.	7028005	7038301	255,255,153
chr2L	7038301	7041408	active	8	.	7038301	7041408	255,255,153
chr2L	7041408	7064209	active	8	.	7041408	7064209	255,255,153
chr2L	7064209	7182099	active	3	.	7064209	7182099	255,255,153
chr2L	7182099	7202903	active	8	.	7182099	7202903	255,255,153
chr2L	7202903	7220368	active	3	.	7202903	7220368	255,255,153
chr2L	7220368	7258150	inactive	5	.	7220368	7258150	0,0,0
chr2L	7258150	7281603	PcG	4	.	7258150	7281603	56,108,176
chr2L	7281603	7356800	PcG	1	.	7281603	7356800	56,108,176
chr2L	7356800	7388586	PcG	4	.	7356800	7388586	56,108,176
chr2L	7388586	7424934	inactive	5	.	7388586	7424934	0,0,0
chr2L	7424934	7436180	active	8	.	7424934	7436180	255,255,153
chr2L	7436180	7496418	inactive	5	.	7436180	7496418	0,0,0
chr2L	7496418	7535014	inactive	5	.	7496418	7535014	0,0,0
chr2L	7535014	7581846	inactive	5	.	7535014	7581846	0,0,0
chr2L	7581846	7641442	inactive	5	.	7581846	7641442	0,0,0
chr2L	7641442	7693526	inactive	5	.	7641442	7693526	0,0,0
chr2L	7693526	7702063	active	8	.	7693526	7702063	255,255,153
chr2L	7702063	7782878	inactive	5	.	7702063	7782878	0,0,0
chr2L	7782878	7810257	active	8	.	7782878	7810257	255,255,153
chr2L	7810257	7829273	active	8	.	7810257	7829273	255,255,153
chr2L	7829273	7885834	inactive	5	.	7829273	7885834	0,0,0
chr2L	7885834	7984826	PcG	4	.	7885834	7984826	56,108,176
chr2L	7984826	7999054	active	3	.	7984826	7999054	255,255,153
chr2L	7999054	8030368	active	3	.	7999054	8030368	255,255,153
chr2L	8030368	8042556	active	8	.	8030368	8042556	255,255,153
chr2L	8042556	8083098	HP1	2	.	8042556	8083098	51,160,44
chr2L	8083098	8128001	active	3	.	8083098	8128001	255,255,153
chr2L	8128001	8134114	active	8	.	8128001	8134114	255,255,153
chr2L	8134114	8162146	inactive	5	.	8134114	8162146	0,0,0
chr2L	8162146	8198613	HP1	2	.	8162146	8198613	51,160,44
chr2L	8198613	8210869	active	8	.	8198613	8210869	255,255,153
chr2L	8210869	8239480	active	8	.	8210869	8239480	255,255,153
chr2L	8239480	8301062	inactive	5	.	8239480	8301062	0,0,0
chr2L	8301062	8322473	active	8	.	8301062	8322473	255,255,153
chr2L	8322473	8364698	inactive	5	.	8322473	8364698	0,0,0
chr2L	8364698	8383619	active	7	.	8364698	8383619	255,255,153
chr2L	8383619	8403395	inactive	5	.	8383619	8403395	0,0,0
chr2L	8403395	8415258	active	8	.	8403395	8415258	255,255,153
chr2L	8415258	8434256	active	8	.	8415258	8434256	255,255,153
chr2L	8434256	8464198	active	8	.	8434256	8464198	255,255,153
chr2L	8464198	8478306	inactive	5	.	8464198	8478306	0,0,0
chr2L	8478306	8511896	inactive	5	.	8478306	8511896	0,0,0
chr2L	8511896	8529086	active	8	.	8511896	8529086	255,255,153
chr2L	8529086	8534723	inactive	5	.	8529086	8534723	0,0,0
chr2L	8534723	8684516	PcG	4	.	8534723	8684516	56,108,176
chr2L	8684516	8709890	active	3	.	8684516	8709890	255,255,153
chr2L	8709890	8741842	inactive	5	.	8709890	8741842	0,0,0
chr2L	8741842	8780594	PcG	4	.	8741842	8780594	56,108,176
chr2L	8780594	8943307	PcG	4	.	8780594	8943307	56,108,176
chr2L	8943307	8991355	inactive	5	.	8943307	8991355	0,0,0
chr2L	8991355	8997208	active	8	.	8991355	8997208	255,255,153
chr2L	8997208	9166571	inactive	5	.	8997208	9166571	0,0,0
chr2L	9166571	9253864	inactive	5	.	9166571	9253864	0,0,0
chr2L	9253864	9385838	inactive	5	.	9253864	9385838	0,0,0
chr2L	9385838	9464902	inactive	5	.	9385838	9464902	0,0,0
chr2L	9464902	9494816	inactive	5	.	9464902	9494816	0,0,0
chr2L	9494816	9520929	inactive	5	.	9494816	9520929	0,0,0
chr2L	9520929	9540667	active	3	.	9520929	9540667	255,255,153
chr2L	9540667	9567970	inactive	5	.	9540667	9567970	0,0,0
chr2L	9567970	9576982	active	8	.	9567970	9576982	255,255,153
chr2L	9576982	9613036	PcG	4	.	9576982	9613036	56,108,176
chr2L	9613036	9617247	active	8	.	9613036	9617247	255,255,153
chr2L	9617247	9699903	PcG	4	.	9617247	9699903	56,108,176
chr2L	9699903	9711424	active	8	.	9699903	9711424	255,255,153
chr2L	9711424	9734314	inactive	5	.	9711424	9734314	0,0,0
chr2L	9734314	9759187	PcG	4	.	9734314	9759187	56,108,176
chr2L	9759187	9792711	active	3	.	9759187	9792711	255,255,153
chr2L	9792711	9888072	inactive	5	.	9792711	9888072	0,0,0
chr2L	9888072	9920310	active	8	.	9888072	9920310	255,255,153
chr2L	9920310	9938971	inactive	5	.	9920310	9938971	0,0,0
chr2L	9938971	9967096	active	8	.	9938971	9967096	255,255,153
chr2L	9967096	10003231	inactive	5	.	9967096	10003231	0,0,0
chr2L	10003231	10010171	active	8	.	10003231	10010171	255,255,153
chr2L	10010171	10056821	inactive	5	.	10010171	10056821	0,0,0
chr2L	10056821	10201291	inactive	5	.	10056821	10201291	0,0,0
chr2L	10201291	10226651	active	8	.	10201291	10226651	255,255,153
chr2L	10226651	10265301	active	8	.	10226651	10265301	255,255,153
chr2L	10265301	10270185	active	7	.	10265301	10270185	255,255,153
chr2L	10270185	10298761	active	8	.	10270185	10298761	255,255,153
chr2L	10298761	10306755	active	8	.	10298761	10306755	255,255,153
chr2L	10306755	10332674	active	8	.	10306755	10332674	255,255,153
chr2L	10332674	10341071	active	8	.	10332674	10341071	255,255,153
chr2L	10341071	10356694	inactive	5	.	10341071	10356694	0,0,0
chr2L	10356694	10362673	active	8	.	10356694	10362673	255,255,153
chr2L	10362673	10376432	active	7	.	10362673	10376432	255,255,153
chr2L	10376432	10386138	active	8	.	10376432	10386138	255,255,153
chr2L	10386138	10396963	active	8	.	10386138	10396963	255,255,153
chr2L	10396963	10407784	active	7	.	10396963	10407784	255,255,153
chr2L	10407784	10439131	active	7	.	10407784	10439131	255,255,153
chr2L	10439131	10478971	inactive	5	.	10439131	10478971	0,0,0
chr2L	10478971	10507088	active	8	.	10478971	10507088	255,255,153
chr2L	10507088	10517015	active	8	.	10507088	10517015	255,255,153
chr2L	10517015	10573196	inactive	5	.	10517015	10573196	0,0,0
chr2L	10573196	10728900	inactive	5	.	10573196	10728900	0,0,0
chr2L	10728900	10743535	active	7	.	10728900	10743535	255,255,153
chr2L	10743535	10770133	inactive	5	.	10743535	10770133	0,0,0
chr2L	10770133	10840484	inactive	5	.	10770133	10840484	0,0,0
chr2L	10840484	10851470	inactive	5	.	10840484	10851470	0,0,0
chr2L	10851470	10858900	active	8	.	10851470	10858900	255,255,153
chr2L	10858900	10964288	inactive	5	.	10858900	10964288	0,0,0
chr2L	10964288	10975726	active	7	.	10964288	10975726	255,255,153
chr2L	10975726	10988162	active	8	.	10975726	10988162	255,255,153
chr2L	10988162	11004793	active	8	.	10988162	11004793	255,255,153
chr2L	11004793	11011212	active	8	.	11004793	11011212	255,255,153
chr2L	11011212	11045239	active	3	.	11011212	11045239	255,255,153
chr2L	11045239	11069040	active	6	.	11045239	11069040	255,255,153
chr2L	11069040	11091630	inactive	5	.	11069040	11091630	0,0,0
chr2L	11091630	11131052	active	8	.	11091630	11131052	255,255,153
chr2L	11131052	11178665	inactive	5	.	11131052	11178665	0,0,0
chr2L	11178665	11264921	inactive	5	.	11178665	11264921	0,0,0
chr2L	11264921	11285905	active	8	.	11264921	11285905	255,255,153
chr2L	11285905	11474021	PcG	4	.	11285905	11474021	56,108,176
chr2L	11474021	11498335	inactive	5	.	11474021	11498335	0,0,0
chr2L	11498335	11517385	active	8	.	11498335	11517385	255,255,153
chr2L	11517385	11526744	inactive	5	.	11517385	11526744	0,0,0
chr2L	11526744	11789163	inactive	5	.	11526744	11789163	0,0,0
chr2L	11789163	11809518	active	8	.	11789163	11809518	255,255,153
chr2L	11809518	11813649	active	8	.	11809518	11813649	255,255,153
chr2L	11813649	11829818	inactive	5	.	11813649	11829818	0,0,0
chr2L	11829818	12055307	inactive	5	.	11829818	12055307	0,0,0
chr2L	12055307	12062951	active	7	.	12055307	12062951	255,255,153
chr2L	12062951	12093653	inactive	5	.	12062951	12093653	0,0,0
chr2L	12093653	12108860	active	7	.	12093653	12108860	255,255,153
chr2L	12108860	12133958	inactive	5	.	12108860	12133958	0,0,0
chr2L	12133958	12207646	inactive	5	.	12133958	12207646	0,0,0
chr2L	12207646	12403922	inactive	5	.	12207646	12403922	0,0,0
chr2L	12403922	12425209	active	3	.	12403922	12425209	255,255,153
chr2L	12425209	12434835	active	7	.	12425209	12434835	255,255,153
chr2L	12434835	12455488	active	3	.	12434835	12455488	255,255,153
chr2L	12455488	12519948	active	6	.	12455488	12519948	255,255,153
chr2L	12519948	12546010	active	3	.	12519948	12546010	255,255,153
chr2L	12546010	12664387	PcG	1	.	12546010	12664387	56,108,176
chr2L	12664387	12692008	PcG	4	.	12664387	12692008	56,108,176
chr2L	12692008	12712492	active	7	.	12692008	12712492	255,255,153
chr2L	12712492	12721716	active	8	.	12712492	12721716	255,255,153
chr2L	12721716	12820247	inactive	5	.	12721716	12820247	0,0,0
chr2L	12820247	12843354	active	3	.	12820247	12843354	255,255,153
chr2L	12843354	12974197	PcG	4	.	12843354	12974197	56,108,176
chr2L	12974197	13000173	inactive	5	.	12974197	13000173	0,0,0
chr2L	13000173	13021430	active	8	.	13000173	13021430	255,255,153
chr2L	13021430	13165210	active	3	.	13021430	13165210	255,255,153
chr2L	13165210	13204173	active	8	.	13165210	13204173	255,255,153
chr2L	13204173	13222079	active	6	.	13204173	13222079	255,255,153
chr2L	13222079	13289136	inactive	5	.	13222079	13289136	0,0,0
chr2L	13289136	13296809	inactive	5	.	13289136	13296809	0,0,0
chr2L	13296809	13335443	inactive	5	.	13296809	13335443	0,0,0
chr2L	13335443	13366113	inactive	5	.	13335443	13366113	0,0,0
chr2L	13366113	13395181	active	7	.	13366113	13395181	255,255,153
chr2L	13395181	13399491	active	7	.	13395181	13399491	255,255,153
chr2L	13399491	13445605	inactive	5	.	13399491	13445605	0,0,0
chr2L	13445605	13502287	PcG	4	.	13445605	13502287	56,108,176
chr2L	13502287	13549635	active	3	.	13502287	13549635	255,255,153
chr2L	13549635	13641742	active	3	.	13549635	13641742	255,255,153
chr2L	13641742	13780207	inactive	5	.	13641742	13780207	0,0,0
chr2L	13780207	13813718	active	8	.	13780207	13813718	255,255,153
chr2L	13813718	13836075	active	8	.	13813718	13836075	255,255,153
chr2L	13836075	13878779	PcG	4	.	13836075	13878779	56,108,176
chr2L	13878779	13905383	active	3	.	13878779	13905383	255,255,153
chr2L	13905383	13926772	inactive	5	.	13905383	13926772	0,0,0
chr2L	13926772	14010872	PcG	4	.	13926772	14010872	56,108,176
chr2L	14010872	14027101	active	3	.	14010872	14027101	255,255,153
chr2L	14027101	14094456	PcG	4	.	14027101	14094456	56,108,176
chr2L	14094456	14184674	inactive	5	.	14094456	14184674	0,0,0
chr2L	14184674	14251584	inactive	5	.	14184674	14251584	0,0,0
chr2L	14251584	14288104	inactive	5	.	14251584	14288104	0,0,0
chr2L	14288104	14333987	PcG	4	.	14288104	14333987	56,108,176
chr2L	14333987	14349220	inactive	5	.	14333987	14349220	0,0,0
chr2L	14349220	14362509	active	7	.	14349220	14362509	255,255,153
chr2L	14362509	14532080	PcG	4	.	14362509	14532080	56,108,176
chr2L	14532080	14559268	PcG	4	.	14532080	14559268	56,108,176
chr2L	14559268	14589296	PcG	4	.	14559268	14589296	56,108,176
chr2L	14589296	14620803	PcG	4	.	14589296	14620803	56,108,176
chr2L	14620803	14706180	PcG	4	.	14620803	14706180	56,108,176
chr2L	14706180	14751347	inactive	5	.	14706180	14751347	0,0,0
chr2L	14751347	14843309	inactive	5	.	14751347	14843309	0,0,0
chr2L	14843309	15006854	inactive	5	.	14843309	15006854	0,0,0
chr2L	15006854	15038693	inactive	5	.	15006854	15038693	0,0,0
chr2L	15038693	15060757	HP1	2	.	15038693	15060757	51,160,44
chr2L	15060757	15067822	active	8	.	15060757	15067822	255,255,153
chr2L	15067822	15112941	inactive	5	.	15067822	15112941	0,0,0
chr2L	15112941	15248252	inactive	5	.	15112941	15248252	0,0,0
chr2L	15248252	15254394	inactive	5	.	15248252	15254394	0,0,0
chr2L	15254394	15274911	active	8	.	15254394	15274911	255,255,153
chr2L	15274911	15326022	inactive	5	.	15274911	15326022	0,0,0
chr2L	15326022	15575442	inactive	5	.	15326022	15575442	0,0,0
chr2L	15575442	15609238	inactive	5	.	15575442	15609238	0,0,0
chr2L	15609238	15747745	inactive	5	.	15609238	15747745	0,0,0
chr2L	15747745	15771359	active	8	.	15747745	15771359	255,255,153
chr2L	15771359	15906223	inactive	5	.	15771359	15906223	0,0,0
chr2L	15906223	16170522	inactive	5	.	15906223	16170522	0,0,0
chr2L	16170522	16251616	inactive	5	.	16170522	16251616	0,0,0
chr2L	16251616	16288212	active	6	.	16251616	16288212	255,255,153
chr2L	16288212	16299947	active	8	.	16288212	16299947	255,255,153
chr2L	16299947	16306959	active	8	.	16299947	16306959	255,255,153
chr2L	16306959	16328415	active	8	.	16306959	16328415	255,255,153
chr2L	16328415	16352184	inactive	5	.	16328415	16352184	0,0,0
chr2L	16352184	16487070	PcG	4	.	16352184	16487070	56,108,176
chr2L	16487070	16490362	PcG	0	.	16487070	16490362	56,108,176
chr2L	16490362	16543267	active	6	.	16490362	16543267	255,255,153
chr2L	16543267	16586545	PcG	4	.	16543267	16586545	56,108,176
chr2L	16586545	16601693	active	3	.	16586545	16601693	255,255,153
chr2L	16601693	16657613	active	6	.	16601693	16657613	255,255,153
chr2L	16657613	16679866	inactive	5	.	16657613	16679866	0,0,0
chr2L	16679866	16705137	active	6	.	16679866	16705137	255,255,153
chr2L	16705137	16721543	active	3	.	16705137	16721543	255,255,153
chr2L	16721543	16727693	active	8	.	16721543	16727693	255,255,153
chr2L	16727693	16743314	active	7	.	16727693	16743314	255,255,153
chr2L	16743314	16791274	active	3	.	16743314	16791274	255,255,153
chr2L	16791274	16816611	active	3	.	16791274	16816611	255,255,153
chr2L	16816611	16879683	inactive	5	.	16816611	16879683	0,0,0
chr2L	16879683	16887850	active	6	.	16879683	16887850	255,255,153
chr2L	16887850	16924290	HP1	2	.	16887850	16924290	51,160,44
chr2L	16924290	17260590	inactive	5	.	16924290	17260590	0,0,0
chr2L	17260590	17384412	inactive	5	.	17260590	17384412	0,0,0
chr2L	17384412	17411125	inactive	5	.	17384412	17411125	0,0,0
chr2L	17411125	17472775	active	8	.	17411125	17472775	255,255,153
chr2L	17472775	17484694	active	7	.	17472775	17484694	255,255,153
chr2L	17484694	17501289	inactive	5	.	17484694	17501289	0,0,0
chr2L	17501289	17742187	inactive	5	.	17501289	17742187	0,0,0
chr2L	17742187	17959545	inactive	5	.	17742187	17959545	0,0,0
chr2L	17959545	17984457	inactive	5	.	17959545	17984457	0,0,0
chr2L	17984457	18137604	inactive	5	.	17984457	18137604	0,0,0
chr2L	18137604	18152806	active	3	.	18137604	18152806	255,255,153
chr2L	18152806	18158689	active	8	.	18152806	18158689	255,255,153
chr2L	18158689	18442156	inactive	5	.	18158689	18442156	0,0,0
chr2L	18442156	18454874	active	8	.	18442156	18454874	255,255,153
chr2L	18454874	18485351	inactive	5	.	18454874	18485351	0,0,0
chr2L	18485351	18511877	inactive	5	.	18485351	18511877	0,0,0
chr2L	18511877	18556528	inactive	5	.	18511877	18556528	0,0,0
chr2L	18556528	18582921	active	6	.	18556528	18582921	255,255,153
chr2L	18582921	18612563	active	8	.	18582921	18612563	255,255,153
chr2L	18612563	18666375	active	6	.	18612563	18666375	255,255,153
chr2L	18666375	18677521	inactive	5	.	18666375	18677521	0,0,0
chr2L	18677521	18708842	active	8	.	18677521	18708842	255,255,153
chr2L	18708842	18732564	PcG	4	.	18708842	18732564	56,108,176
chr2L	18732564	18774974	PcG	4	.	18732564	18774974	56,108,176
chr2L	18774974	18830993	PcG	1	.	18774974	18830993	56,108,176
chr2L	18830993	18839807	active	8	.	18830993	18839807	255,255,153
chr2L	18839807	18858780	inactive	5	.	18839807	18858780	0,0,0
chr2L	18858780	18943890	PcG	4	.	18858780	18943890	56,108,176
chr2L	18943890	18974364	active	8	.	18943890	18974364	255,255,153
chr2L	18974364	18987818	active	8	.	18974364	18987818	255,255,153
chr2L	18987818	19009554	active	3	.	18987818	19009554	255,255,153
chr2L	19009554	19034380	inactive	5	.	19009554	19034380	0,0,0
chr2L	19034380	19054339	active	7	.	19034380	19054339	255,255,153
chr2L	19054339	19114468	inactive	5	.	19054339	19114468	0,0,0
chr2L	19114468	19132329	active	7	.	19114468	19132329	255,255,153
chr2L	19132329	19168015	active	6	.	19132329	19168015	255,255,153
chr2L	19168015	19189970	inactive	5	.	19168015	19189970	0,0,0
chr2L	19189970	19363616	PcG	4	.	19189970	19363616	56,108,176
chr2L	19363616	19397811	active	3	.	19363616	19397811	255,255,153
chr2L	19397811	19426539	active	8	.	19397811	19426539	255,255,153
chr2L	19426539	19452318	active	8	.	19426539	19452318	255,255,153
chr2L	19452318	19490347	inactive	5	.	19452318	19490347	0,0,0
chr2L	19490347	19508040	active	8	.	19490347	19508040	255,255,153
chr2L	19508040	19527678	inactive	5	.	19508040	19527678	0,0,0
chr2L	19527678	19542377	active	8	.	19527678	19542377	255,255,153
chr2L	19542377	19547188	active	8	.	19542377	19547188	255,255,153
chr2L	19547188	19576409	active	8	.	19547188	19576409	255,255,153
chr2L	19576409	19587489	active	7	.	19576409	19587489	255,255,153
chr2L	19587489	19734144	inactive	5	.	19587489	19734144	0,0,0
chr2L	19734144	19758322	HP1	2	.	19734144	19758322	51,160,44
chr2L	19758322	19792255	active	8	.	19758322	19792255	255,255,153
chr2L	19792255	19812910	inactive	5	.	19792255	19812910	0,0,0
chr2L	19812910	19817631	inactive	5	.	19812910	19817631	0,0,0
chr2L	19817631	19865611	inactive	5	.	19817631	19865611	0,0,0
chr2L	19865611	19887426	PcG	4	.	19865611	19887426	56,108,176
chr2L	19887426	19914145	inactive	5	.	19887426	19914145	0,0,0
chr2L	19914145	19958846	inactive	5	.	19914145	19958846	0,0,0
chr2L	19958846	20026577	inactive	5	.	19958846	20026577	0,0,0
chr2L	20026577	20060644	inactive	5	.	20026577	20060644	0,0,0
chr2L	20060644	20099370	active	8	.	20060644	20099370	255,255,153
chr2L	20099370	20120759	active	3	.	20099370	20120759	255,255,153
chr2L	20120759	20146542	PcG	4	.	20120759	20146542	56,108,176
chr2L	20146542	20268199	PcG	4	.	20146542	20268199	56,108,176
chr2L	20268199	20294279	PcG	4	.	20268199	20294279	56,108,176
chr2L	20294279	20312484	PcG	4	.	20294279	20312484	56,108,176
chr2L	20312484	20343856	PcG	4	.	20312484	20343856	56,108,176
chr2L	20343856	20349855	inactive	5	.	20343856	20349855	0,0,0
chr2L	20349855	20387383	inactive	5	.	20349855	20387383	0,0,0
chr2L	20387383	20402207	PcG	4	.	20387383	20402207	56,108,176
chr2L	20402207	20416343	inactive	5	.	20402207	20416343	0,0,0
chr2L	20416343	20463886	active	8	.	20416343	20463886	255,255,153
chr2L	20463886	20644998	inactive	5	.	20463886	20644998	0,0,0
chr2L	20644998	20682358	active	8	.	20644998	20682358	255,255,153
chr2L	20682358	20732886	inactive	5	.	20682358	20732886	0,0,0
chr2L	20732886	20758416	active	8	.	20732886	20758416	255,255,153
chr2L	20758416	20787875	PcG	0	.	20758416	20787875	56,108,176
chr2L	20787875	20823896	active	3	.	20787875	20823896	255,255,153
chr2L	20823896	20852761	PcG	4	.	20823896	20852761	56,108,176
chr2L	20852761	20872686	inactive	5	.	20852761	20872686	0,0,0
chr2L	20872686	20897477	active	3	.	20872686	20897477	255,255,153
chr2L	20897477	20925329	active	3	.	20897477	20925329	255,255,153
chr2L	20925329	21052908	inactive	5	.	20925329	21052908	0,0,0
chr2L	21052908	21102487	inactive	5	.	21052908	21102487	0,0,0
chr2L	21102487	21142455	active	8	.	21102487	21142455	255,255,153
chr2L	21142455	21154504	active	8	.	21142455	21154504	255,255,153
chr2L	21154504	21179836	active	7	.	21154504	21179836	255,255,153
chr2L	21179836	21216000	inactive	5	.	21179836	21216000	0,0,0
chr2L	21216000	21236906	active	8	.	21216000	21236906	255,255,153
chr2L	21236906	21261968	active	6	.	21236906	21261968	255,255,153
chr2L	21261968	21310405	active	8	.	21261968	21310405	255,255,153
chr2L	21310405	21344224	inactive	5	.	21310405	21344224	0,0,0
chr2L	21344224	21358666	inactive	5	.	21344224	21358666	0,0,0
chr2L	21358666	21398051	inactive	5	.	21358666	21398051	0,0,0
chr2L	21398051	21574416	inactive	5	.	21398051	21574416	0,0,0
chr2L	21574416	21655933	inactive	5	.	21574416	21655933	0,0,0
chr2L	21655933	21683704	active	8	.	21655933	21683704	255,255,153
chr2L	21683704	21732161	inactive	5	.	21683704	21732161	0,0,0
chr2L	21732161	21757748	active	8	.	21732161	21757748	255,255,153
chr2L	21757748	21828536	PcG	4	.	21757748	21828536	56,108,176
chr2L	21828536	21899158	PcG	4	.	21828536	21899158	56,108,176
chr2L	21899158	21972600	PcG	4	.	21899158	21972600	56,108,176
chr2L	21972600	22117019	PcG	4	.	21972600	22117019	56,108,176
chr2L	22117019	22131350	active	8	.	22117019	22131350	255,255,153
chr2L	22131350	22169101	inactive	5	.	22131350	22169101	0,0,0
chr2L	22169101	22191564	active	3	.	22169101	22191564	255,255,153
chr2L	22191564	22354041	inactive	5	.	22191564	22354041	0,0,0
chr2L	22354041	22376617	active	8	.	22354041	22376617	255,255,153
chr2L	22376617	22602839	inactive	5	.	22376617	22602839	0,0,0
chr2L	22602839	22648446	inactive	5	.	22602839	22648446	0,0,0
chr2L	22648446	22957506	HP1	2	.	22648446	22957506	51,160,44
chr2R	96042	431626	HP1	2	.	96042	431626	51,160,44
chr2R	431626	498879	HP1	2	.	431626	498879	51,160,44
chr2R	498879	677519	HP1	2	.	498879	677519	51,160,44
chr2R	677519	961852	HP1	2	.	677519	961852	51,160,44
chr2R	961852	976508	HP1	2	.	961852	976508	51,160,44
chr2R	976508	1030276	HP1	2	.	976508	1030276	51,160,44
chr2R	1030276	1070883	HP1	2	.	1030276	1070883	51,160,44
chr2R	1070883	1194804	HP1	2	.	1070883	1194804	51,160,44
chr2R	1194804	1337891	HP1	2	.	1194804	1337891	51,160,44
chr2R	1337891	1559271	inactive	5	.	1337891	1559271	0,0,0
chr2R	1559271	1585588	inactive	5	.	1559271	1585588	0,0,0
chr2R	1585588	1589494	active	7	.	1585588	1589494	255,255,153
chr2R	1589494	1641814	PcG	1	.	1589494	1641814	56,108,176
chr2R	1641814	1670701	active	8	.	1641814	1670701	255,255,153
chr2R	1670701	1821417	PcG	4	.	1670701	1821417	56,108,176
chr2R	1821417	1853708	inactive	5	.	1821417	1853708	0,0,0
chr2R	1853708	1868238	active	8	.	1853708	1868238	255,255,153
chr2R	1868238	1903746	active	8	.	1868238	1903746	255,255,153
chr2R	1903746	1924318	active	8	.	1903746	1924318	255,255,153
chr2R	1924318	1964288	inactive	5	.	1924318	1964288	0,0,0
chr2R	1964288	1973416	active	8	.	1964288	1973416	255,255,153
chr2R	1973416	1994410	inactive	5	.	1973416	1994410	0,0,0
chr2R	1994410	2038815	active	3	.	1994410	2038815	255,255,153
chr2R	2038815	2100922	PcG	4	.	2038815	2100922	56,108,176
chr2R	2100922	2387954	active	3	.	2100922	2387954	255,255,153
chr2R	2387954	2500860	PcG	4	.	2387954	2500860	56,108,176
chr2R	2500860	2519984	active	8	.	2500860	2519984	255,255,153
chr2R	2519984	2532812	active	8	.	2519984	2532812	255,255,153
chr2R	2532812	2549803	active	8	.	2532812	2549803	255,255,153
chr2R	2549803	2562999	active	7	.	2549803	2562999	255,255,153
chr2R	2562999	2584147	active	3	.	2562999	2584147	255,255,153
chr2R	2584147	2603545	active	3	.	2584147	2603545	255,255,153
chr2R	2603545	2629460	PcG	4	.	2603545	2629460	56,108,176
chr2R	2629460	2646447	active	8	.	2629460	2646447	255,255,153
chr2R	2646447	2669827	PcG	4	.	2646447	2669827	56,108,176
chr2R	2669827	2697419	active	3	.	2669827	2697419	255,255,153
chr2R	2697419	2760210	inactive	5	.	2697419	2760210	0,0,0
chr2R	2760210	2774562	active	8	.	2760210	2774562	255,255,153
chr2R	2774562	2810811	PcG	4	.	2774562	2810811	56,108,176
chr2R	2810811	2833955	inactive	5	.	2810811	2833955	0,0,0
chr2R	2833955	2859720	active	3	.	2833955	2859720	255,255,153
chr2R	2859720	2872945	active	8	.	2859720	2872945	255,255,153
chr2R	2872945	2882194	active	8	.	2872945	2882194	255,255,153
chr2R	2882194	2899230	active	3	.	2882194	2899230	255,255,153
chr2R	2899230	2951309	active	3	.	2899230	2951309	255,255,153
chr2R	2951309	3038473	PcG	4	.	2951309	3038473	56,108,176
chr2R	3038473	3074095	PcG	4	.	3038473	3074095	56,108,176
chr2R	3074095	3132744	PcG	4	.	3074095	3132744	56,108,176
chr2R	3132744	3166421	active	3	.	3132744	3166421	255,255,153
chr2R	3166421	3188572	inactive	5	.	3166421	3188572	0,0,0
chr2R	3188572	3237138	PcG	4	.	3188572	3237138	56,108,176
chr2R	3237138	3269834	PcG	4	.	3237138	3269834	56,108,176
chr2R	3269834	3295533	active	8	.	3269834	3295533	255,255,153
chr2R	3295533	3328347	PcG	1	.	3295533	3328347	56,108,176
chr2R	3328347	3341650	active	8	.	3328347	3341650	255,255,153
chr2R	3341650	3375126	active	8	.	3341650	3375126	255,255,153
chr2R	3375126	3420647	active	7	.	3375126	3420647	255,255,153
chr2R	3420647	3427507	active	8	.	3420647	3427507	255,255,153
chr2R	3427507	3453684	active	3	.	3427507	3453684	255,255,153
chr2R	3453684	3477794	HP1	2	.	3453684	3477794	51,160,44
chr2R	3477794	3519814	active	3	.	3477794	3519814	255,255,153
chr2R	3519814	3541758	active	3	.	3519814	3541758	255,255,153
chr2R	3541758	3563740	active	8	.	3541758	3563740	255,255,153
chr2R	3563740	3586764	active	3	.	3563740	3586764	255,255,153
chr2R	3586764	3615188	active	3	.	3586764	3615188	255,255,153
chr2R	3615188	3673098	active	3	.	3615188	3673098	255,255,153
chr2R	3673098	3694187	active	8	.	3673098	3694187	255,255,153
chr2R	3694187	3699484	active	8	.	3694187	3699484	255,255,153
chr2R	3699484	3716955	active	7	.	3699484	3716955	255,255,153
chr2R	3716955	3780587	inactive	5	.	3716955	3780587	0,0,0
chr2R	3780587	3803879	PcG	4	.	3780587	3803879	56,108,176
chr2R	3803879	3827859	active	8	.	3803879	3827859	255,255,153
chr2R	3827859	3843665	active	8	.	3827859	3843665	255,255,153
chr2R	3843665	3877382	active	8	.	3843665	3877382	255,255,153
chr2R	3877382	3901238	PcG	4	.	3877382	3901238	56,108,176
chr2R	3901238	3955123	PcG	0	.	3901238	3955123	56,108,176
chr2R	3955123	3969937	active	8	.	3955123	3969937	255,255,153
chr2R	3969937	3986330	inactive	5	.	3969937	3986330	0,0,0
chr2R	3986330	4019427	active	8	.	3986330	4019427	255,255,153
chr2R	4019427	4031361	active	8	.	4019427	4031361	255,255,153
chr2R	4031361	4044588	active	6	.	4031361	4044588	255,255,153
chr2R	4044588	4061471	active	7	.	4044588	4061471	255,255,153
chr2R	4061471	4094099	inactive	5	.	4061471	4094099	0,0,0
chr2R	4094099	4099054	active	8	.	4094099	4099054	255,255,153
chr2R	4099054	4125440	active	3	.	4099054	4125440	255,255,153
chr2R	4125440	4139146	active	3	.	4125440	4139146	255,255,153
chr2R	4139146	4158947	PcG	4	.	4139146	4158947	56,108,176
chr2R	4158947	4233274	PcG	4	.	4158947	4233274	56,108,176
chr2R	4233274	4331885	PcG	4	.	4233274	4331885	56,108,176
chr2R	4331885	4350957	active	3	.	4331885	4350957	255,255,153
chr2R	4350957	4459540	PcG	4	.	4350957	4459540	56,108,176
chr2R	4459540	4487255	PcG	4	.	4459540	4487255	56,108,176
chr2R	4487255	4519403	active	8	.	4487255	4519403	255,255,153
chr2R	4519403	4554049	PcG	1	.	4519403	4554049	56,108,176
chr2R	4554049	4570951	active	6	.	4554049	4570951	255,255,153
chr2R	4570951	4611721	inactive	5	.	4570951	4611721	0,0,0
chr2R	4611721	4619964	active	8	.	4611721	4619964	255,255,153
chr2R	4619964	4645955	PcG	4	.	4619964	4645955	56,108,176
chr2R	4645955	4754218	PcG	4	.	4645955	4754218	56,108,176
chr2R	4754218	4778668	inactive	5	.	4754218	4778668	0,0,0
chr2R	4778668	4801776	active	7	.	4778668	4801776	255,255,153
chr2R	4801776	4839454	active	8	.	4801776	4839454	255,255,153
chr2R	4839454	4879302	inactive	5	.	4839454	4879302	0,0,0
chr2R	4879302	4980476	PcG	4	.	4879302	4980476	56,108,176
chr2R	4980476	5004718	active	7	.	4980476	5004718	255,255,153
chr2R	5004718	5019964	active	8	.	5004718	5019964	255,255,153
chr2R	5019964	5031506	active	8	.	5019964	5031506	255,255,153
chr2R	5031506	5066206	active	8	.	5031506	5066206	255,255,153
chr2R	5066206	5079033	active	3	.	5066206	5079033	255,255,153
chr2R	5079033	5139376	active	3	.	5079033	5139376	255,255,153
chr2R	5139376	5173519	active	8	.	5139376	5173519	255,255,153
chr2R	5173519	5179163	active	7	.	5173519	5179163	255,255,153
chr2R	5179163	5196329	active	3	.	5179163	5196329	255,255,153
chr2R	5196329	5277210	PcG	4	.	5196329	5277210	56,108,176
chr2R	5277210	5287686	active	8	.	5277210	5287686	255,255,153
chr2R	5287686	5312236	active	3	.	5287686	5312236	255,255,153
chr2R	5312236	5332956	active	6	.	5312236	5332956	255,255,153
chr2R	5332956	5428853	active	3	.	5332956	5428853	255,255,153
chr2R	5428853	5466986	active	8	.	5428853	5466986	255,255,153
chr2R	5466986	5471675	active	7	.	5466986	5471675	255,255,153
chr2R	5471675	5498420	active	8	.	5471675	5498420	255,255,153
chr2R	5498420	5581005	PcG	4	.	5498420	5581005	56,108,176
chr2R	5581005	5599973	PcG	4	.	5581005	5599973	56,108,176
chr2R	5599973	5708021	inactive	5	.	5599973	5708021	0,0,0
chr2R	5708021	5724455	inactive	5	.	5708021	5724455	0,0,0
chr2R	5724455	5735443	active	7	.	5724455	5735443	255,255,153
chr2R	5735443	5751011	active	3	.	5735443	5751011	255,255,153
chr2R	5751011	5762912	active	8	.	5751011	5762912	255,255,153
chr2R	5762912	5798422	active	8	.	5762912	5798422	255,255,153
chr2R	5798422	5837842	active	3	.	5798422	5837842	255,255,153
chr2R	5837842	5859496	active	3	.	5837842	5859496	255,255,153
chr2R	5859496	5876649	PcG	1	.	5859496	5876649	56,108,176
chr2R	5876649	5913667	active	3	.	5876649	5913667	255,255,153
chr2R	5913667	5937090	active	8	.	5913667	5937090	255,255,153
chr2R	5937090	5955955	inactive	5	.	5937090	5955955	0,0,0
chr2R	5955955	5963182	active	8	.	5955955	5963182	255,255,153
chr2R	5963182	5985627	active	3	.	5963182	5985627	255,255,153
chr2R	5985627	5998600	active	8	.	5985627	5998600	255,255,153
chr2R	5998600	6023140	active	8	.	5998600	6023140	255,255,153
chr2R	6023140	6029724	inactive	5	.	6023140	6029724	0,0,0
chr2R	6029724	6140119	active	3	.	6029724	6140119	255,255,153
chr2R	6140119	6158364	inactive	5	.	6140119	6158364	0,0,0
chr2R	6158364	6190366	PcG	4	.	6158364	6190366	56,108,176
chr2R	6190366	6197268	inactive	5	.	6190366	6197268	0,0,0
chr2R	6197268	6304820	PcG	4	.	6197268	6304820	56,108,176
chr2R	6304820	6318645	active	6	.	6304820	6318645	255,255,153
chr2R	6318645	6324917	active	8	.	6318645	6324917	255,255,153
chr2R	6324917	6356137	active	3	.	6324917	6356137	255,255,153
chr2R	6356137	6367850	active	8	.	6356137	6367850	255,255,153
chr2R	6367850	6416149	active	8	.	6367850	6416149	255,255,153
chr2R	6416149	6446829	active	6	.	6416149	6446829	255,255,153
chr2R	6446829	6618619	inactive	5	.	6446829	6618619	0,0,0
chr2R	6618619	6627246	active	8	.	6618619	6627246	255,255,153
chr2R	6627246	6672109	active	3	.	6627246	6672109	255,255,153
chr2R	6672109	6697497	inactive	5	.	6672109	6697497	0,0,0
chr2R	6697497	6709581	active	7	.	6697497	6709581	255,255,153
chr2R	6709581	6726225	inactive	5	.	6709581	6726225	0,0,0
chr2R	6726225	6741695	active	8	.	6726225	6741695	255,255,153
chr2R	6741695	6762511	active	3	.	6741695	6762511	255,255,153
chr2R	6762511	6786796	active	8	.	6762511	6786796	255,255,153
chr2R	6786796	6896749	PcG	4	.	6786796	6896749	56,108,176
chr2R	6896749	7019448	PcG	4	.	6896749	7019448	56,108,176
chr2R	7019448	7112722	active	3	.	7019448	7112722	255,255,153
chr2R	7112722	7166994	inactive	5	.	7112722	7166994	0,0,0
chr2R	7166994	7195202	active	8	.	7166994	7195202	255,255,153
chr2R	7195202	7234182	PcG	4	.	7195202	7234182	56,108,176
chr2R	7234182	7255507	active	8	.	7234182	7255507	255,255,153
chr2R	7255507	7258937	active	7	.	7255507	7258937	255,255,153
chr2R	7258937	7276405	inactive	5	.	7258937	7276405	0,0,0
chr2R	7276405	7295569	PcG	4	.	7276405	7295569	56,108,176
chr2R	7295569	7338907	PcG	4	.	7295569	7338907	56,108,176
chr2R	7338907	7469146	PcG	1	.	7338907	7469146	56,108,176
chr2R	7469146	7478762	active	8	.	7469146	7478762	255,255,153
chr2R	7478762	7506293	active	3	.	7478762	7506293	255,255,153
chr2R	7506293	7539177	active	6	.	7506293	7539177	255,255,153
chr2R	7539177	7597375	active	3	.	7539177	7597375	255,255,153
chr2R	7597375	7712723	PcG	4	.	7597375	7712723	56,108,176
chr2R	7712723	7736168	inactive	5	.	7712723	7736168	0,0,0
chr2R	7736168	7779836	HP1	2	.	7736168	7779836	51,160,44
chr2R	7779836	7791331	active	7	.	7779836	7791331	255,255,153
chr2R	7791331	7854731	inactive	5	.	7791331	7854731	0,0,0
chr2R	7854731	7876838	active	8	.	7854731	7876838	255,255,153
chr2R	7876838	7915515	active	3	.	7876838	7915515	255,255,153
chr2R	7915515	7930027	active	8	.	7915515	7930027	255,255,153
chr2R	7930027	8026375	inactive	5	.	7930027	8026375	0,0,0
chr2R	8026375	8050807	active	8	.	8026375	8050807	255,255,153
chr2R	8050807	8055949	active	6	.	8050807	8055949	255,255,153
chr2R	8055949	8067344	active	8	.	8055949	8067344	255,255,153
chr2R	8067344	8088645	active	8	.	8067344	8088645	255,255,153
chr2R	8088645	8127108	inactive	5	.	8088645	8127108	0,0,0
chr2R	8127108	8145774	PcG	4	.	8127108	8145774	56,108,176
chr2R	8145774	8165504	active	6	.	8145774	8165504	255,255,153
chr2R	8165504	8183816	PcG	4	.	8165504	8183816	56,108,176
chr2R	8183816	8205498	PcG	4	.	8183816	8205498	56,108,176
chr2R	8205498	8225206	active	8	.	8205498	8225206	255,255,153
chr2R	8225206	8232367	active	8	.	8225206	8232367	255,255,153
chr2R	8232367	8268740	active	3	.	8232367	8268740	255,255,153
chr2R	8268740	8310772	inactive	5	.	8268740	8310772	0,0,0
chr2R	8310772	8323631	active	8	.	8310772	8323631	255,255,153
chr2R	8323631	8340614	inactive	5	.	8323631	8340614	0,0,0
chr2R	8340614	8395371	active	8	.	8340614	8395371	255,255,153
chr2R	8395371	8407162	active	7	.	8395371	8407162	255,255,153
chr2R	8407162	8457254	active	3	.	8407162	8457254	255,255,153
chr2R	8457254	8480520	active	8	.	8457254	8480520	255,255,153
chr2R	8480520	8500311	active	3	.	8480520	8500311	255,255,153
chr2R	8500311	8513456	active	8	.	8500311	8513456	255,255,153
chr2R	8513456	8523957	active	8	.	8513456	8523957	255,255,153
chr2R	8523957	8557793	inactive	5	.	8523957	8557793	0,0,0
chr2R	8557793	8565831	active	6	.	8557793	8565831	255,255,153
chr2R	8565831	8573944	active	8	.	8565831	8573944	255,255,153
chr2R	8573944	8579022	active	3	.	8573944	8579022	255,255,153
chr2R	8579022	8591996	PcG	4	.	8579022	8591996	56,108,176
chr2R	8591996	8645178	active	3	.	8591996	8645178	255,255,153
chr2R	8645178	8648761	active	7	.	8645178	8648761	255,255,153
chr2R	8648761	8754326	PcG	4	.	8648761	8754326	56,108,176
chr2R	8754326	8770500	active	8	.	8754326	8770500	255,255,153
chr2R	8770500	8803089	PcG	0	.	8770500	8803089	56,108,176
chr2R	8803089	8823638	active	8	.	8803089	8823638	255,255,153
chr2R	8823638	8842790	PcG	0	.	8823638	8842790	56,108,176
chr2R	8842790	8930987	PcG	0	.	8842790	8930987	56,108,176
chr2R	8930987	9020169	PcG	1	.	8930987	9020169	56,108,176
chr2R	9020169	9056097	active	8	.	9020169	9056097	255,255,153
chr2R	9056097	9086133	active	8	.	9056097	9086133	255,255,153
chr2R	9086133	9093184	active	7	.	9086133	9093184	255,255,153
chr2R	9093184	9110049	active	8	.	9093184	9110049	255,255,153
chr2R	9110049	9118120	active	8	.	9110049	9118120	255,255,153
chr2R	9118120	9126829	active	8	.	9118120	9126829	255,255,153
chr2R	9126829	9167265	PcG	4	.	9126829	9167265	56,108,176
chr2R	9167265	9232871	inactive	5	.	9167265	9232871	0,0,0
chr2R	9232871	9296973	PcG	4	.	9232871	9296973	56,108,176
chr2R	9296973	9319232	inactive	5	.	9296973	9319232	0,0,0
chr2R	9319232	9326505	PcG	4	.	9319232	9326505	56,108,176
chr2R	9326505	9338538	active	8	.	9326505	9338538	255,255,153
chr2R	9338538	9370674	active	3	.	9338538	9370674	255,255,153
chr2R	9370674	9382421	active	8	.	9370674	9382421	255,255,153
chr2R	9382421	9395048	active	8	.	9382421	9395048	255,255,153
chr2R	9395048	9445420	inactive	5	.	9395048	9445420	0,0,0
chr2R	9445420	9468933	inactive	5	.	9445420	9468933	0,0,0
chr2R	9468933	9481074	active	6	.	9468933	9481074	255,255,153
chr2R	9481074	9692217	PcG	4	.	9481074	9692217	56,108,176
chr2R	9692217	9711433	active	8	.	9692217	9711433	255,255,153
chr2R	9711433	9742038	inactive	5	.	9711433	9742038	0,0,0
chr2R	9742038	9784889	active	8	.	9742038	9784889	255,255,153
chr2R	9784889	9829535	active	3	.	9784889	9829535	255,255,153
chr2R	9829535	9847972	active	8	.	9829535	9847972	255,255,153
chr2R	9847972	9867588	active	7	.	9847972	9867588	255,255,153
chr2R	9867588	9878380	active	8	.	9867588	9878380	255,255,153
chr2R	9878380	9897661	active	6	.	9878380	9897661	255,255,153
chr2R	9897661	9925335	active	6	.	9897661	9925335	255,255,153
chr2R	9925335	9978766	active	3	.	9925335	9978766	255,255,153
chr2R	9978766	10029354	inactive	5	.	9978766	10029354	0,0,0
chr2R	10029354	10061256	active	8	.	10029354	10061256	255,255,153
chr2R	10061256	10104738	active	3	.	10061256	10104738	255,255,153
chr2R	10104738	10123018	active	6	.	10104738	10123018	255,255,153
chr2R	10123018	10146561	active	8	.	10123018	10146561	255,255,153
chr2R	10146561	10158154	active	8	.	10146561	10158154	255,255,153
chr2R	10158154	10190465	inactive	5	.	10158154	10190465	0,0,0
chr2R	10190465	10219812	PcG	4	.	10190465	10219812	56,108,176
chr2R	10219812	10239945	PcG	4	.	10219812	10239945	56,108,176
chr2R	10239945	10313937	inactive	5	.	10239945	10313937	0,0,0
chr2R	10313937	10321267	PcG	4	.	10313937	10321267	56,108,176
chr2R	10321267	10368166	PcG	0	.	10321267	10368166	56,108,176
chr2R	10368166	10377844	active	6	.	10368166	10377844	255,255,153
chr2R	10377844	10391478	active	6	.	10377844	10391478	255,255,153
chr2R	10391478	10511316	active	3	.	10391478	10511316	255,255,153
chr2R	10511316	10639491	inactive	5	.	10511316	10639491	0,0,0
chr2R	10639491	10658105	active	8	.	10639491	10658105	255,255,153
chr2R	10658105	10736033	PcG	4	.	10658105	10736033	56,108,176
chr2R	10736033	10823438	active	3	.	10736033	10823438	255,255,153
chr2R	10823438	10850656	active	8	.	10823438	10850656	255,255,153
chr2R	10850656	10882184	active	3	.	10850656	10882184	255,255,153
chr2R	10882184	11002473	inactive	5	.	10882184	11002473	0,0,0
chr2R	11002473	11016320	active	3	.	11002473	11016320	255,255,153
chr2R	11016320	11035963	active	6	.	11016320	11035963	255,255,153
chr2R	11035963	11088430	inactive	5	.	11035963	11088430	0,0,0
chr2R	11088430	11105646	active	8	.	11088430	11105646	255,255,153
chr2R	11105646	11132273	inactive	5	.	11105646	11132273	0,0,0
chr2R	11132273	11196956	inactive	5	.	11132273	11196956	0,0,0
chr2R	11196956	11227112	inactive	5	.	11196956	11227112	0,0,0
chr2R	11227112	11268957	active	3	.	11227112	11268957	255,255,153
chr2R	11268957	11373426	PcG	4	.	11268957	11373426	56,108,176
chr2R	11373426	11399053	inactive	5	.	11373426	11399053	0,0,0
chr2R	11399053	11419540	active	8	.	11399053	11419540	255,255,153
chr2R	11419540	11425962	inactive	5	.	11419540	11425962	0,0,0
chr2R	11425962	11453484	inactive	5	.	11425962	11453484	0,0,0
chr2R	11453484	11461298	active	7	.	11453484	11461298	255,255,153
chr2R	11461298	11566534	PcG	4	.	11461298	11566534	56,108,176
chr2R	11566534	11585580	inactive	5	.	11566534	11585580	0,0,0
chr2R	11585580	11668452	PcG	4	.	11585580	11668452	56,108,176
chr2R	11668452	11708757	PcG	4	.	11668452	11708757	56,108,176
chr2R	11708757	11736015	PcG	4	.	11708757	11736015	56,108,176
chr2R	11736015	11756477	active	8	.	11736015	11756477	255,255,153
chr2R	11756477	11810241	PcG	4	.	11756477	11810241	56,108,176
chr2R	11810241	11822621	active	8	.	11810241	11822621	255,255,153
chr2R	11822621	11827519	active	8	.	11822621	11827519	255,255,153
chr2R	11827519	11842041	PcG	4	.	11827519	11842041	56,108,176
chr2R	11842041	11879029	PcG	4	.	11842041	11879029	56,108,176
chr2R	11879029	11888681	active	8	.	11879029	11888681	255,255,153
chr2R	11888681	11934802	inactive	5	.	11888681	11934802	0,0,0
chr2R	11934802	11986486	inactive	5	.	11934802	11986486	0,0,0
chr2R	11986486	11989784	active	7	.	11986486	11989784	255,255,153
chr2R	11989784	12012533	inactive	5	.	11989784	12012533	0,0,0
chr2R	12012533	12029576	active	8	.	12012533	12029576	255,255,153
chr2R	12029576	12036859	active	7	.	12029576	12036859	255,255,153
chr2R	12036859	12059026	active	6	.	12036859	12059026	255,255,153
chr2R	12059026	12066586	PcG	4	.	12059026	12066586	56,108,176
chr2R	12066586	12090591	active	8	.	12066586	12090591	255,255,153
chr2R	12090591	12110388	active	3	.	12090591	12110388	255,255,153
chr2R	12110388	12117515	active	3	.	12110388	12117515	255,255,153
chr2R	12117515	12159293	inactive	5	.	12117515	12159293	0,0,0
chr2R	12159293	12178603	inactive	5	.	12159293	12178603	0,0,0
chr2R	12178603	12209391	active	3	.	12178603	12209391	255,255,153
chr2R	12209391	12225051	active	8	.	12209391	12225051	255,255,153
chr2R	12225051	12235195	active	7	.	12225051	12235195	255,255,153
chr2R	12235195	12439941	inactive	5	.	12235195	12439941	0,0,0
chr2R	12439941	12460523	inactive	5	.	12439941	12460523	0,0,0
chr2R	12460523	12465913	active	3	.	12460523	12465913	255,255,153
chr2R	12465913	12473672	active	6	.	12465913	12473672	255,255,153
chr2R	12473672	12494055	inactive	5	.	12473672	12494055	0,0,0
chr2R	12494055	12548204	inactive	5	.	12494055	12548204	0,0,0
chr2R	12548204	12557712	active	3	.	12548204	12557712	255,255,153
chr2R	12557712	12579419	inactive	5	.	12557712	12579419	0,0,0
chr2R	12579419	12660576	inactive	5	.	12579419	12660576	0,0,0
chr2R	12660576	12687264	active	3	.	12660576	12687264	255,255,153
chr2R	12687264	12717713	PcG	1	.	12687264	12717713	56,108,176
chr2R	12717713	12738375	PcG	1	.	12717713	12738375	56,108,176
chr2R	12738375	12756347	active	8	.	12738375	12756347	255,255,153
chr2R	12756347	12845142	inactive	5	.	12756347	12845142	0,0,0
chr2R	12845142	12892854	inactive	5	.	12845142	12892854	0,0,0
chr2R	12892854	12950332	active	8	.	12892854	12950332	255,255,153
chr2R	12950332	12985946	active	3	.	12950332	12985946	255,255,153
chr2R	12985946	13149346	inactive	5	.	12985946	13149346	0,0,0
chr2R	13149346	13279631	inactive	5	.	13149346	13279631	0,0,0
chr2R	13279631	13299442	active	3	.	13279631	13299442	255,255,153
chr2R	13299442	13307318	active	8	.	13299442	13307318	255,255,153
chr2R	13307318	13332469	active	8	.	13307318	13332469	255,255,153
chr2R	13332469	13344893	active	6	.	13332469	13344893	255,255,153
chr2R	13344893	13357003	active	8	.	13344893	13357003	255,255,153
chr2R	13357003	13401360	active	3	.	13357003	13401360	255,255,153
chr2R	13401360	13423825	active	8	.	13401360	13423825	255,255,153
chr2R	13423825	13434889	active	8	.	13423825	13434889	255,255,153
chr2R	13434889	13451898	active	8	.	13434889	13451898	255,255,153
chr2R	13451898	13480016	active	8	.	13451898	13480016	255,255,153
chr2R	13480016	13522184	inactive	5	.	13480016	13522184	0,0,0
chr2R	13522184	13553447	inactive	5	.	13522184	13553447	0,0,0
chr2R	13553447	13585915	active	8	.	13553447	13585915	255,255,153
chr2R	13585915	13614045	active	8	.	13585915	13614045	255,255,153
chr2R	13614045	13624840	active	8	.	13614045	13624840	255,255,153
chr2R	13624840	13635513	active	8	.	13624840	13635513	255,255,153
chr2R	13635513	13654623	inactive	5	.	13635513	13654623	0,0,0
chr2R	13654623	13681055	active	8	.	13654623	13681055	255,255,153
chr2R	13681055	13733916	PcG	1	.	13681055	13733916	56,108,176
chr2R	13733916	13760120	active	6	.	13733916	13760120	255,255,153
chr2R	13760120	13788399	inactive	5	.	13760120	13788399	0,0,0
chr2R	13788399	13814618	inactive	5	.	13788399	13814618	0,0,0
chr2R	13814618	13978254	PcG	4	.	13814618	13978254	56,108,176
chr2R	13978254	14013277	active	8	.	13978254	14013277	255,255,153
chr2R	14013277	14045196	active	7	.	14013277	14045196	255,255,153
chr2R	14045196	14060261	active	7	.	14045196	14060261	255,255,153
chr2R	14060261	14071750	active	8	.	14060261	14071750	255,255,153
chr2R	14071750	14176053	PcG	4	.	14071750	14176053	56,108,176
chr2R	14176053	14260792	PcG	4	.	14176053	14260792	56,108,176
chr2R	14260792	14285651	PcG	4	.	14260792	14285651	56,108,176
chr2R	14285651	14299198	active	3	.	14285651	14299198	255,255,153
chr2R	14299198	14333947	active	8	.	14299198	14333947	255,255,153
chr2R	14333947	14338709	active	7	.	14333947	14338709	255,255,153
chr2R	14338709	14370057	inactive	5	.	14338709	14370057	0,0,0
chr2R	14370057	14439766	PcG	4	.	14370057	14439766	56,108,176
chr2R	14439766	14499646	PcG	4	.	14439766	14499646	56,108,176
chr2R	14499646	14517627	active	8	.	14499646	14517627	255,255,153
chr2R	14517627	14519600	active	7	.	14517627	14519600	255,255,153
chr2R	14519600	14526182	active	8	.	14519600	14526182	255,255,153
chr2R	14526182	14545397	active	3	.	14526182	14545397	255,255,153
chr2R	14545397	14575973	active	3	.	14545397	14575973	255,255,153
chr2R	14575973	14598090	active	8	.	14575973	14598090	255,255,153
chr2R	14598090	14656002	PcG	4	.	14598090	14656002	56,108,176
chr2R	14656002	14684458	PcG	4	.	14656002	14684458	56,108,176
chr2R	14684458	14695147	active	6	.	14684458	14695147	255,255,153
chr2R	14695147	14706949	PcG	1	.	14695147	14706949	56,108,176
chr2R	14706949	14722447	active	3	.	14706949	14722447	255,255,153
chr2R	14722447	14746345	active	8	.	14722447	14746345	255,255,153
chr2R	14746345	15014619	inactive	5	.	14746345	15014619	0,0,0
chr2R	15014619	15029047	active	8	.	15014619	15029047	255,255,153
chr2R	15029047	15051310	active	6	.	15029047	15051310	255,255,153
chr2R	15051310	15115995	active	3	.	15051310	15115995	255,255,153
chr2R	15115995	15141166	inactive	5	.	15115995	15141166	0,0,0
chr2R	15141166	15177531	PcG	0	.	15141166	15177531	56,108,176
chr2R	15177531	15198276	active	8	.	15177531	15198276	255,255,153
chr2R	15198276	15244791	PcG	4	.	15198276	15244791	56,108,176
chr2R	15244791	15261404	active	8	.	15244791	15261404	255,255,153
chr2R	15261404	15283709	active	8	.	15261404	15283709	255,255,153
chr2R	15283709	15313538	active	8	.	15283709	15313538	255,255,153
chr2R	15313538	15329655	active	8	.	15313538	15329655	255,255,153
chr2R	15329655	15339766	active	7	.	15329655	15339766	255,255,153
chr2R	15339766	15384582	active	8	.	15339766	15384582	255,255,153
chr2R	15384582	15390386	PcG	4	.	15384582	15390386	56,108,176
chr2R	15390386	15586632	inactive	5	.	15390386	15586632	0,0,0
chr2R	15586632	15686580	PcG	4	.	15586632	15686580	56,108,176
chr2R	15686580	16122148	PcG	4	.	15686580	16122148	56,108,176
chr2R	16122148	16131730	inactive	5	.	16122148	16131730	0,0,0
chr2R	16131730	16145754	inactive	5	.	16131730	16145754	0,0,0
chr2R	16145754	16150486	active	7	.	16145754	16150486	255,255,153
chr2R	16150486	16166394	active	8	.	16150486	16166394	255,255,153
chr2R	16166394	16174429	active	8	.	16166394	16174429	255,255,153
chr2R	16174429	16197084	inactive	5	.	16174429	16197084	0,0,0
chr2R	16197084	16203431	active	8	.	16197084	16203431	255,255,153
chr2R	16203431	16218090	active	8	.	16203431	16218090	255,255,153
chr2R	16218090	16439344	inactive	5	.	16218090	16439344	0,0,0
chr2R	16439344	16449877	inactive	5	.	16439344	16449877	0,0,0
chr2R	16449877	16490155	inactive	5	.	16449877	16490155	0,0,0
chr2R	16490155	16505966	inactive	5	.	16490155	16505966	0,0,0
chr2R	16505966	16531316	active	8	.	16505966	16531316	255,255,153
chr2R	16531316	16559396	inactive	5	.	16531316	16559396	0,0,0
chr2R	16559396	16682452	PcG	4	.	16559396	16682452	56,108,176
chr2R	16682452	16719892	inactive	5	.	16682452	16719892	0,0,0
chr2R	16719892	16758914	PcG	4	.	16719892	16758914	56,108,176
chr2R	16758914	16772175	inactive	5	.	16758914	16772175	0,0,0
chr2R	16772175	16794122	PcG	0	.	16772175	16794122	56,108,176
chr2R	16794122	16864783	PcG	4	.	16794122	16864783	56,108,176
chr2R	16864783	16882469	inactive	5	.	16864783	16882469	0,0,0
chr2R	16882469	16905142	active	8	.	16882469	16905142	255,255,153
chr2R	16905142	16944816	inactive	5	.	16905142	16944816	0,0,0
chr2R	16944816	16961201	inactive	5	.	16944816	16961201	0,0,0
chr2R	16961201	16978461	active	8	.	16961201	16978461	255,255,153
chr2R	16978461	16985176	inactive	5	.	16978461	16985176	0,0,0
chr2R	16985176	17030861	inactive	5	.	16985176	17030861	0,0,0
chr2R	17030861	17048885	active	8	.	17030861	17048885	255,255,153
chr2R	17048885	17070521	active	8	.	17048885	17070521	255,255,153
chr2R	17070521	17086654	active	8	.	17070521	17086654	255,255,153
chr2R	17086654	17139140	active	3	.	17086654	17139140	255,255,153
chr2R	17139140	17169901	inactive	5	.	17139140	17169901	0,0,0
chr2R	17169901	17182949	active	7	.	17169901	17182949	255,255,153
chr2R	17182949	17211144	active	8	.	17182949	17211144	255,255,153
chr2R	17211144	17249663	active	3	.	17211144	17249663	255,255,153
chr2R	17249663	17271756	active	3	.	17249663	17271756	255,255,153
chr2R	17271756	17367749	inactive	5	.	17271756	17367749	0,0,0
chr2R	17367749	17385770	active	8	.	17367749	17385770	255,255,153
chr2R	17385770	17409814	active	6	.	17385770	17409814	255,255,153
chr2R	17409814	17422753	PcG	1	.	17409814	17422753	56,108,176
chr2R	17422753	17447605	PcG	4	.	17422753	17447605	56,108,176
chr2R	17447605	17495798	PcG	4	.	17447605	17495798	56,108,176
chr2R	17495798	17503855	active	3	.	17495798	17503855	255,255,153
chr2R	17503855	17522564	active	8	.	17503855	17522564	255,255,153
chr2R	17522564	17534110	active	3	.	17522564	17534110	255,255,153
chr2R	17534110	17548747	active	3	.	17534110	17548747	255,255,153
chr2R	17548747	17575348	active	8	.	17548747	17575348	255,255,153
chr2R	17575348	17608184	active	8	.	17575348	17608184	255,255,153
chr2R	17608184	17687570	inactive	5	.	17608184	17687570	0,0,0
chr2R	17687570	17858580	PcG	4	.	17687570	17858580	56,108,176
chr2R	17858580	17949389	inactive	5	.	17858580	17949389	0,0,0
chr2R	17949389	17966546	active	8	.	17949389	17966546	255,255,153
chr2R	17966546	17990410	inactive	5	.	17966546	17990410	0,0,0
chr2R	17990410	18011996	active	6	.	17990410	18011996	255,255,153
chr2R	18011996	18021607	active	8	.	18011996	18021607	255,255,153
chr2R	18021607	18062183	inactive	5	.	18021607	18062183	0,0,0
chr2R	18062183	18073862	active	8	.	18062183	18073862	255,255,153
chr2R	18073862	18100738	active	3	.	18073862	18100738	255,255,153
chr2R	18100738	18185524	PcG	1	.	18100738	18185524	56,108,176
chr2R	18185524	18204891	PcG	4	.	18185524	18204891	56,108,176
chr2R	18204891	18219365	active	3	.	18204891	18219365	255,255,153
chr2R	18219365	18261780	PcG	4	.	18219365	18261780	56,108,176
chr2R	18261780	18298039	active	3	.	18261780	18298039	255,255,153
chr2R	18298039	18314263	active	7	.	18298039	18314263	255,255,153
chr2R	18314263	18369888	PcG	4	.	18314263	18369888	56,108,176
chr2R	18369888	18392621	active	8	.	18369888	18392621	255,255,153
chr2R	18392621	18425275	PcG	4	.	18392621	18425275	56,108,176
chr2R	18425275	18450174	active	3	.	18425275	18450174	255,255,153
chr2R	18450174	18485082	PcG	1	.	18450174	18485082	56,108,176
chr2R	18485082	18493615	active	8	.	18485082	18493615	255,255,153
chr2R	18493615	18528747	inactive	5	.	18493615	18528747	0,0,0
chr2R	18528747	18558339	active	3	.	18528747	18558339	255,255,153
chr2R	18558339	18588760	active	6	.	18558339	18588760	255,255,153
chr2R	18588760	18624341	PcG	4	.	18588760	18624341	56,108,176
chr2R	18624341	18685424	inactive	5	.	18624341	18685424	0,0,0
chr2R	18685424	18698121	active	8	.	18685424	18698121	255,255,153
chr2R	18698121	18720286	inactive	5	.	18698121	18720286	0,0,0
chr2R	18720286	18741157	inactive	5	.	18720286	18741157	0,0,0
chr2R	18741157	18769215	inactive	5	.	18741157	18769215	0,0,0
chr2R	18769215	18776572	active	7	.	18769215	18776572	255,255,153
chr2R	18776572	18806490	inactive	5	.	18776572	18806490	0,0,0
chr2R	18806490	18813368	active	8	.	18806490	18813368	255,255,153
chr2R	18813368	18824810	active	8	.	18813368	18824810	255,255,153
chr2R	18824810	18828717	active	8	.	18824810	18828717	255,255,153
chr2R	18828717	18889656	PcG	4	.	18828717	18889656	56,108,176
chr2R	18889656	18932121	PcG	4	.	18889656	18932121	56,108,176
chr2R	18932121	18950485	PcG	4	.	18932121	18950485	56,108,176
chr2R	18950485	18967121	active	8	.	18950485	18967121	255,255,153
chr2R	18967121	19221182	inactive	5	.	18967121	19221182	0,0,0
chr2R	19221182	19242381	PcG	4	.	19221182	19242381	56,108,176
chr2R	19242381	19273849	active	8	.	19242381	19273849	255,255,153
chr2R	19273849	19289616	active	8	.	19273849	19289616	255,255,153
chr2R	19289616	19410580	inactive	5	.	19289616	19410580	0,0,0
chr2R	19410580	19452424	active	8	.	19410580	19452424	255,255,153
chr2R	19452424	19489458	PcG	1	.	19452424	19489458	56,108,176
chr2R	19489458	19502904	PcG	1	.	19489458	19502904	56,108,176
chr2R	19502904	19543310	PcG	0	.	19502904	19543310	56,108,176
chr2R	19543310	19597327	inactive	5	.	19543310	19597327	0,0,0
chr2R	19597327	19634329	active	3	.	19597327	19634329	255,255,153
chr2R	19634329	19640447	inactive	5	.	19634329	19640447	0,0,0
chr2R	19640447	19695970	inactive	5	.	19640447	19695970	0,0,0
chr2R	19695970	19706674	active	8	.	19695970	19706674	255,255,153
chr2R	19706674	19730241	inactive	5	.	19706674	19730241	0,0,0
chr2R	19730241	19750642	active	7	.	19730241	19750642	255,255,153
chr2R	19750642	19765862	active	8	.	19750642	19765862	255,255,153
chr2R	19765862	19794604	active	7	.	19765862	19794604	255,255,153
chr2R	19794604	19827883	active	8	.	19794604	19827883	255,255,153
chr2R	19827883	19837111	active	8	.	19827883	19837111	255,255,153
chr2R	19837111	19855993	active	8	.	19837111	19855993	255,255,153
chr2R	19855993	19864940	active	7	.	19855993	19864940	255,255,153
chr2R	19864940	19876714	active	8	.	19864940	19876714	255,255,153
chr2R	19876714	19880165	active	3	.	19876714	19880165	255,255,153
chr2R	19880165	19911637	inactive	5	.	19880165	19911637	0,0,0
chr2R	19911637	19934548	active	7	.	19911637	19934548	255,255,153
chr2R	19934548	19948004	active	7	.	19934548	19948004	255,255,153
chr2R	19948004	19974321	active	8	.	19948004	19974321	255,255,153
chr2R	19974321	20002344	HP1	2	.	19974321	20002344	51,160,44
chr2R	20002344	20021379	inactive	5	.	20002344	20021379	0,0,0
chr2R	20021379	20025292	active	7	.	20021379	20025292	255,255,153
chr2R	20025292	20046561	inactive	5	.	20025292	20046561	0,0,0
chr2R	20046561	20061530	inactive	5	.	20046561	20061530	0,0,0
chr2R	20061530	20085863	active	8	.	20061530	20085863	255,255,153
chr2R	20085863	20152580	inactive	5	.	20085863	20152580	0,0,0
chr2R	20152580	20192624	inactive	5	.	20152580	20192624	0,0,0
chr2R	20192624	20200819	active	3	.	20192624	20200819	255,255,153
chr2R	20200819	20225309	PcG	4	.	20200819	20225309	56,108,176
chr2R	20225309	20279720	PcG	4	.	20225309	20279720	56,108,176
chr2R	20279720	20288895	active	8	.	20279720	20288895	255,255,153
chr2R	20288895	20402665	inactive	5	.	20288895	20402665	0,0,0
chr2R	20402665	20413771	inactive	5	.	20402665	20413771	0,0,0
chr2R	20413771	20422554	active	7	.	20413771	20422554	255,255,153
chr2R	20422554	20448648	active	3	.	20422554	20448648	255,255,153
chr2R	20448648	20461931	active	7	.	20448648	20461931	255,255,153
chr2R	20461931	20487462	inactive	5	.	20461931	20487462	0,0,0
chr2R	20487462	20499285	active	7	.	20487462	20499285	255,255,153
chr2R	20499285	20548462	inactive	5	.	20499285	20548462	0,0,0
chr2R	20548462	20579427	active	3	.	20548462	20579427	255,255,153
chr2R	20579427	20631764	PcG	4	.	20579427	20631764	56,108,176
chr2R	20631764	20650563	active	8	.	20631764	20650563	255,255,153
chr2R	20650563	20655500	active	7	.	20650563	20655500	255,255,153
chr2R	20655500	20675120	active	7	.	20655500	20675120	255,255,153
chr2R	20675120	20684938	active	3	.	20675120	20684938	255,255,153
chr2R	20684938	20757616	PcG	1	.	20684938	20757616	56,108,176
chr2R	20757616	20790841	inactive	5	.	20757616	20790841	0,0,0
chr2R	20790841	20816010	active	8	.	20790841	20816010	255,255,153
chr2R	20816010	20825830	PcG	4	.	20816010	20825830	56,108,176
chr2R	20825830	20852874	active	3	.	20825830	20852874	255,255,153
chr2R	20852874	20856847	active	8	.	20852874	20856847	255,255,153
chr2R	20856847	20875091	active	3	.	20856847	20875091	255,255,153
chr2R	20875091	20900252	active	3	.	20875091	20900252	255,255,153
chr2R	20900252	20922849	PcG	4	.	20900252	20922849	56,108,176
chr2R	20922849	20974386	PcG	1	.	20922849	20974386	56,108,176
chr2R	20974386	21028569	PcG	1	.	20974386	21028569	56,108,176
chr3L	146324	176327	active	8	.	146324	176327	255,255,153
chr3L	176327	200264	active	8	.	176327	200264	255,255,153
chr3L	200264	224114	active	8	.	200264	224114	255,255,153
chr3L	224114	246940	active	8	.	224114	246940	255,255,153
chr3L	246940	265050	active	8	.	246940	265050	255,255,153
chr3L	265050	291758	active	3	.	265050	291758	255,255,153
chr3L	291758	324893	active	8	.	291758	324893	255,255,153
chr3L	324893	347149	active	3	.	324893	347149	255,255,153
chr3L	347149	361591	active	8	.	347149	361591	255,255,153
chr3L	361591	441855	PcG	1	.	361591	441855	56,108,176
chr3L	441855	491592	PcG	4	.	441855	491592	56,108,176
chr3L	491592	504994	PcG	1	.	491592	504994	56,108,176
chr3L	504994	542701	active	3	.	504994	542701	255,255,153
chr3L	542701	569059	active	6	.	542701	569059	255,255,153
chr3L	569059	593465	active	3	.	569059	593465	255,255,153
chr3L	593465	603624	active	3	.	593465	603624	255,255,153
chr3L	603624	629702	PcG	0	.	603624	629702	56,108,176
chr3L	629702	649297	active	6	.	629702	649297	255,255,153
chr3L	649297	654403	active	7	.	649297	654403	255,255,153
chr3L	654403	681632	PcG	1	.	654403	681632	56,108,176
chr3L	681632	692475	active	8	.	681632	692475	255,255,153
chr3L	692475	712391	active	3	.	692475	712391	255,255,153
chr3L	712391	749461	PcG	1	.	712391	749461	56,108,176
chr3L	749461	821410	PcG	1	.	749461	821410	56,108,176
chr3L	821410	825668	active	6	.	821410	825668	255,255,153
chr3L	825668	833807	active	8	.	825668	833807	255,255,153
chr3L	833807	854435	active	8	.	833807	854435	255,255,153
chr3L	854435	872091	inactive	5	.	854435	872091	0,0,0
chr3L	872091	969051	inactive	5	.	872091	969051	0,0,0
chr3L	969051	997057	PcG	4	.	969051	997057	56,108,176
chr3L	997057	1034486	active	3	.	997057	1034486	255,255,153
chr3L	1034486	1102419	PcG	1	.	1034486	1102419	56,108,176
chr3L	1102419	1178886	PcG	1	.	1102419	1178886	56,108,176
chr3L	1178886	1232739	PcG	1	.	1178886	1232739	56,108,176
chr3L	1232739	1250776	inactive	5	.	1232739	1250776	0,0,0
chr3L	1250776	1298884	PcG	4	.	1250776	1298884	56,108,176
chr3L	1298884	1318273	active	7	.	1298884	1318273	255,255,153
chr3L	1318273	1334666	active	8	.	1318273	1334666	255,255,153
chr3L	1334666	1342278	active	8	.	1334666	1342278	255,255,153
chr3L	1342278	1351994	active	8	.	1342278	1351994	255,255,153
chr3L	1351994	1466502	PcG	4	.	1351994	1466502	56,108,176
chr3L	1466502	1490165	PcG	4	.	1466502	1490165	56,108,176
chr3L	1490165	1517737	active	8	.	1490165	1517737	255,255,153
chr3L	1517737	1538607	active	8	.	1517737	1538607	255,255,153
chr3L	1538607	1544685	active	8	.	1538607	1544685	255,255,153
chr3L	1544685	1570162	active	8	.	1544685	1570162	255,255,153
chr3L	1570162	1575636	active	8	.	1570162	1575636	255,255,153
chr3L	1575636	1602673	active	3	.	1575636	1602673	255,255,153
chr3L	1602673	1618490	active	3	.	1602673	1618490	255,255,153
chr3L	1618490	1630007	active	8	.	1618490	1630007	255,255,153
chr3L	1630007	1647591	inactive	5	.	1630007	1647591	0,0,0
chr3L	1647591	1668758	active	8	.	1647591	1668758	255,255,153
chr3L	1668758	1731225	inactive	5	.	1668758	1731225	0,0,0
chr3L	1731225	1755906	inactive	5	.	1731225	1755906	0,0,0
chr3L	1755906	1798176	active	8	.	1755906	1798176	255,255,153
chr3L	1798176	1802994	active	7	.	1798176	1802994	255,255,153
chr3L	1802994	1856885	inactive	5	.	1802994	1856885	0,0,0
chr3L	1856885	1877769	active	7	.	1856885	1877769	255,255,153
chr3L	1877769	1914276	inactive	5	.	1877769	1914276	0,0,0
chr3L	1914276	1940885	inactive	5	.	1914276	1940885	0,0,0
chr3L	1940885	1970462	HP1	2	.	1940885	1970462	51,160,44
chr3L	1970462	2105131	inactive	5	.	1970462	2105131	0,0,0
chr3L	2105131	2122421	inactive	5	.	2105131	2122421	0,0,0
chr3L	2122421	2153978	PcG	4	.	2122421	2153978	56,108,176
chr3L	2153978	2166412	inactive	5	.	2153978	2166412	0,0,0
chr3L	2166412	2192708	active	3	.	2166412	2192708	255,255,153
chr3L	2192708	2237657	PcG	4	.	2192708	2237657	56,108,176
chr3L	2237657	2244216	PcG	4	.	2237657	2244216	56,108,176
chr3L	2244216	2373983	inactive	5	.	2244216	2373983	0,0,0
chr3L	2373983	2408389	active	3	.	2373983	2408389	255,255,153
chr3L	2408389	2445306	active	3	.	2408389	2445306	255,255,153
chr3L	2445306	2466885	inactive	5	.	2445306	2466885	0,0,0
chr3L	2466885	2485853	PcG	4	.	2466885	2485853	56,108,176
chr3L	2485853	2499017	active	3	.	2485853	2499017	255,255,153
chr3L	2499017	2531445	active	3	.	2499017	2531445	255,255,153
chr3L	2531445	2554424	active	3	.	2531445	2554424	255,255,153
chr3L	2554424	2588495	active	6	.	2554424	2588495	255,255,153
chr3L	2588495	2636483	inactive	5	.	2588495	2636483	0,0,0
chr3L	2636483	2656175	active	8	.	2636483	2656175	255,255,153
chr3L	2656175	2766269	inactive	5	.	2656175	2766269	0,0,0
chr3L	2766269	2821915	active	8	.	2766269	2821915	255,255,153
chr3L	2821915	2851868	PcG	4	.	2821915	2851868	56,108,176
chr3L	2851868	2980697	inactive	5	.	2851868	2980697	0,0,0
chr3L	2980697	3034786	inactive	5	.	2980697	3034786	0,0,0
chr3L	3034786	3060396	active	8	.	3034786	3060396	255,255,153
chr3L	3060396	3071410	active	6	.	3060396	3071410	255,255,153
chr3L	3071410	3091694	active	3	.	3071410	3091694	255,255,153
chr3L	3091694	3127787	inactive	5	.	3091694	3127787	0,0,0
chr3L	3127787	3144095	active	3	.	3127787	3144095	255,255,153
chr3L	3144095	3148091	active	7	.	3144095	3148091	255,255,153
chr3L	3148091	3165494	active	8	.	3148091	3165494	255,255,153
chr3L	3165494	3177896	active	8	.	3165494	3177896	255,255,153
chr3L	3177896	3192636	active	8	.	3177896	3192636	255,255,153
chr3L	3192636	3197795	active	7	.	3192636	3197795	255,255,153
chr3L	3197795	3224160	active	8	.	3197795	3224160	255,255,153
chr3L	3224160	3251708	active	6	.	3224160	3251708	255,255,153
chr3L	3251708	3283866	PcG	4	.	3251708	3283866	56,108,176
chr3L	3283866	3304608	PcG	4	.	3283866	3304608	56,108,176
chr3L	3304608	3326102	active	8	.	3304608	3326102	255,255,153
chr3L	3326102	3335370	active	8	.	3326102	3335370	255,255,153
chr3L	3335370	3349958	active	6	.	3335370	3349958	255,255,153
chr3L	3349958	3374527	active	8	.	3349958	3374527	255,255,153
chr3L	3374527	3407831	active	6	.	3374527	3407831	255,255,153
chr3L	3407831	3456705	active	6	.	3407831	3456705	255,255,153
chr3L	3456705	3472717	active	8	.	3456705	3472717	255,255,153
chr3L	3472717	3516134	inactive	5	.	3472717	3516134	0,0,0
chr3L	3516134	3564035	active	3	.	3516134	3564035	255,255,153
chr3L	3564035	3630364	PcG	4	.	3564035	3630364	56,108,176
chr3L	3630364	3812961	PcG	4	.	3630364	3812961	56,108,176
chr3L	3812961	3895743	inactive	5	.	3812961	3895743	0,0,0
chr3L	3895743	3909477	active	7	.	3895743	3909477	255,255,153
chr3L	3909477	3937707	inactive	5	.	3909477	3937707	0,0,0
chr3L	3937707	3942712	active	8	.	3937707	3942712	255,255,153
chr3L	3942712	4002527	inactive	5	.	3942712	4002527	0,0,0
chr3L	4002527	4025481	inactive	5	.	4002527	4025481	0,0,0
chr3L	4025481	4042861	inactive	5	.	4025481	4042861	0,0,0
chr3L	4042861	4074091	inactive	5	.	4042861	4074091	0,0,0
chr3L	4074091	4092986	PcG	4	.	4074091	4092986	56,108,176
chr3L	4092986	4101801	active	6	.	4092986	4101801	255,255,153
chr3L	4101801	4122595	active	8	.	4101801	4122595	255,255,153
chr3L	4122595	4139254	active	8	.	4122595	4139254	255,255,153
chr3L	4139254	4169584	inactive	5	.	4139254	4169584	0,0,0
chr3L	4169584	4194116	inactive	5	.	4169584	4194116	0,0,0
chr3L	4194116	4219625	inactive	5	.	4194116	4219625	0,0,0
chr3L	4219625	4239967	active	6	.	4219625	4239967	255,255,153
chr3L	4239967	4261351	active	8	.	4239967	4261351	255,255,153
chr3L	4261351	4283146	inactive	5	.	4261351	4283146	0,0,0
chr3L	4283146	4292163	active	7	.	4283146	4292163	255,255,153
chr3L	4292163	4313698	inactive	5	.	4292163	4313698	0,0,0
chr3L	4313698	4364356	active	8	.	4313698	4364356	255,255,153
chr3L	4364356	4403607	inactive	5	.	4364356	4403607	0,0,0
chr3L	4403607	4426163	active	3	.	4403607	4426163	255,255,153
chr3L	4426163	4464320	PcG	4	.	4426163	4464320	56,108,176
chr3L	4464320	4536924	inactive	5	.	4464320	4536924	0,0,0
chr3L	4536924	4541532	inactive	5	.	4536924	4541532	0,0,0
chr3L	4541532	4626677	inactive	5	.	4541532	4626677	0,0,0
chr3L	4626677	4672116	inactive	5	.	4626677	4672116	0,0,0
chr3L	4672116	4805361	inactive	5	.	4672116	4805361	0,0,0
chr3L	4805361	4840436	HP1	2	.	4805361	4840436	51,160,44
chr3L	4840436	5127217	inactive	5	.	4840436	5127217	0,0,0
chr3L	5127217	5145146	active	7	.	5127217	5145146	255,255,153
chr3L	5145146	5335605	inactive	5	.	5145146	5335605	0,0,0
chr3L	5335605	5352996	active	3	.	5335605	5352996	255,255,153
chr3L	5352996	5361536	active	8	.	5352996	5361536	255,255,153
chr3L	5361536	5504999	inactive	5	.	5361536	5504999	0,0,0
chr3L	5504999	5531548	inactive	5	.	5504999	5531548	0,0,0
chr3L	5531548	5558390	inactive	5	.	5531548	5558390	0,0,0
chr3L	5558390	5576834	inactive	5	.	5558390	5576834	0,0,0
chr3L	5576834	5601639	inactive	5	.	5576834	5601639	0,0,0
chr3L	5601639	5649483	inactive	5	.	5601639	5649483	0,0,0
chr3L	5649483	5655511	active	8	.	5649483	5655511	255,255,153
chr3L	5655511	5743248	PcG	4	.	5655511	5743248	56,108,176
chr3L	5743248	5764237	active	7	.	5743248	5764237	255,255,153
chr3L	5764237	5787264	active	8	.	5764237	5787264	255,255,153
chr3L	5787264	5806066	active	8	.	5787264	5806066	255,255,153
chr3L	5806066	5863921	PcG	4	.	5806066	5863921	56,108,176
chr3L	5863921	5891008	PcG	4	.	5863921	5891008	56,108,176
chr3L	5891008	5920743	inactive	5	.	5891008	5920743	0,0,0
chr3L	5920743	5926689	active	8	.	5920743	5926689	255,255,153
chr3L	5926689	5959721	PcG	4	.	5926689	5959721	56,108,176
chr3L	5959721	6047977	inactive	5	.	5959721	6047977	0,0,0
chr3L	6047977	6065163	inactive	5	.	6047977	6065163	0,0,0
chr3L	6065163	6117915	inactive	5	.	6065163	6117915	0,0,0
chr3L	6117915	6162075	inactive	5	.	6117915	6162075	0,0,0
chr3L	6162075	6212140	active	8	.	6162075	6212140	255,255,153
chr3L	6212140	6258156	inactive	5	.	6212140	6258156	0,0,0
chr3L	6258156	6477034	inactive	5	.	6258156	6477034	0,0,0
chr3L	6477034	6489413	active	8	.	6477034	6489413	255,255,153
chr3L	6489413	6543283	inactive	5	.	6489413	6543283	0,0,0
chr3L	6543283	6599404	inactive	5	.	6543283	6599404	0,0,0
chr3L	6599404	6610308	inactive	5	.	6599404	6610308	0,0,0
chr3L	6610308	6702480	inactive	5	.	6610308	6702480	0,0,0
chr3L	6702480	6735461	inactive	5	.	6702480	6735461	0,0,0
chr3L	6735461	6749674	active	7	.	6735461	6749674	255,255,153
chr3L	6749674	6756457	inactive	5	.	6749674	6756457	0,0,0
chr3L	6756457	6937921	PcG	4	.	6756457	6937921	56,108,176
chr3L	6937921	6949188	active	8	.	6937921	6949188	255,255,153
chr3L	6949188	6972915	active	8	.	6949188	6972915	255,255,153
chr3L	6972915	6988626	PcG	1	.	6972915	6988626	56,108,176
chr3L	6988626	7005886	inactive	5	.	6988626	7005886	0,0,0
chr3L	7005886	7087216	inactive	5	.	7005886	7087216	0,0,0
chr3L	7087216	7118503	inactive	5	.	7087216	7118503	0,0,0
chr3L	7118503	7150847	active	3	.	7118503	7150847	255,255,153
chr3L	7150847	7231202	inactive	5	.	7150847	7231202	0,0,0
chr3L	7231202	7243940	active	7	.	7231202	7243940	255,255,153
chr3L	7243940	7313302	inactive	5	.	7243940	7313302	0,0,0
chr3L	7313302	7332210	active	7	.	7313302	7332210	255,255,153
chr3L	7332210	7353614	active	8	.	7332210	7353614	255,255,153
chr3L	7353614	7503761	inactive	5	.	7353614	7503761	0,0,0
chr3L	7503761	7522777	inactive	5	.	7503761	7522777	0,0,0
chr3L	7522777	7632617	inactive	5	.	7522777	7632617	0,0,0
chr3L	7632617	7719300	inactive	5	.	7632617	7719300	0,0,0
chr3L	7719300	7773961	inactive	5	.	7719300	7773961	0,0,0
chr3L	7773961	7805482	active	3	.	7773961	7805482	255,255,153
chr3L	7805482	7828391	active	6	.	7805482	7828391	255,255,153
chr3L	7828391	7861544	active	3	.	7828391	7861544	255,255,153
chr3L	7861544	7905303	inactive	5	.	7861544	7905303	0,0,0
chr3L	7905303	7929533	active	8	.	7905303	7929533	255,255,153
chr3L	7929533	7963676	PcG	4	.	7929533	7963676	56,108,176
chr3L	7963676	7973934	active	7	.	7963676	7973934	255,255,153
chr3L	7973934	8053139	inactive	5	.	7973934	8053139	0,0,0
chr3L	8053139	8084801	inactive	5	.	8053139	8084801	0,0,0
chr3L	8084801	8109499	active	8	.	8084801	8109499	255,255,153
chr3L	8109499	8131094	active	8	.	8109499	8131094	255,255,153
chr3L	8131094	8153282	inactive	5	.	8131094	8153282	0,0,0
chr3L	8153282	8169002	inactive	5	.	8153282	8169002	0,0,0
chr3L	8169002	8191200	active	8	.	8169002	8191200	255,255,153
chr3L	8191200	8292805	inactive	5	.	8191200	8292805	0,0,0
chr3L	8292805	8308401	active	7	.	8292805	8308401	255,255,153
chr3L	8308401	8331970	inactive	5	.	8308401	8331970	0,0,0
chr3L	8331970	8354261	active	8	.	8331970	8354261	255,255,153
chr3L	8354261	8390944	inactive	5	.	8354261	8390944	0,0,0
chr3L	8390944	8398328	active	7	.	8390944	8398328	255,255,153
chr3L	8398328	8418105	active	8	.	8398328	8418105	255,255,153
chr3L	8418105	8436095	active	8	.	8418105	8436095	255,255,153
chr3L	8436095	8442511	inactive	5	.	8436095	8442511	0,0,0
chr3L	8442511	8472741	active	8	.	8442511	8472741	255,255,153
chr3L	8472741	8511954	inactive	5	.	8472741	8511954	0,0,0
chr3L	8511954	8516795	active	7	.	8511954	8516795	255,255,153
chr3L	8516795	8528331	active	8	.	8516795	8528331	255,255,153
chr3L	8528331	8538007	inactive	5	.	8528331	8538007	0,0,0
chr3L	8538007	8557761	active	3	.	8538007	8557761	255,255,153
chr3L	8557761	8569358	active	8	.	8557761	8569358	255,255,153
chr3L	8569358	8593793	inactive	5	.	8569358	8593793	0,0,0
chr3L	8593793	8621313	inactive	5	.	8593793	8621313	0,0,0
chr3L	8621313	8626974	inactive	5	.	8621313	8626974	0,0,0
chr3L	8626974	8645194	PcG	4	.	8626974	8645194	56,108,176
chr3L	8645194	8669331	active	3	.	8645194	8669331	255,255,153
chr3L	8669331	8690759	active	6	.	8669331	8690759	255,255,153
chr3L	8690759	8713487	active	3	.	8690759	8713487	255,255,153
chr3L	8713487	8741823	inactive	5	.	8713487	8741823	0,0,0
chr3L	8741823	8756272	PcG	4	.	8741823	8756272	56,108,176
chr3L	8756272	8778465	active	3	.	8756272	8778465	255,255,153
chr3L	8778465	8819131	PcG	4	.	8778465	8819131	56,108,176
chr3L	8819131	8884144	active	3	.	8819131	8884144	255,255,153
chr3L	8884144	8904368	inactive	5	.	8884144	8904368	0,0,0
chr3L	8904368	8946792	inactive	5	.	8904368	8946792	0,0,0
chr3L	8946792	8979680	active	8	.	8946792	8979680	255,255,153
chr3L	8979680	8991566	active	8	.	8979680	8991566	255,255,153
chr3L	8991566	9040080	PcG	1	.	8991566	9040080	56,108,176
chr3L	9040080	9065799	inactive	5	.	9040080	9065799	0,0,0
chr3L	9065799	9088271	active	3	.	9065799	9088271	255,255,153
chr3L	9088271	9327236	PcG	4	.	9088271	9327236	56,108,176
chr3L	9327236	9342891	PcG	1	.	9327236	9342891	56,108,176
chr3L	9342891	9351645	active	6	.	9342891	9351645	255,255,153
chr3L	9351645	9372279	active	8	.	9351645	9372279	255,255,153
chr3L	9372279	9395750	active	3	.	9372279	9395750	255,255,153
chr3L	9395750	9403097	inactive	5	.	9395750	9403097	0,0,0
chr3L	9403097	9422683	active	8	.	9403097	9422683	255,255,153
chr3L	9422683	9435499	active	8	.	9422683	9435499	255,255,153
chr3L	9435499	9491131	active	8	.	9435499	9491131	255,255,153
chr3L	9491131	9504500	active	6	.	9491131	9504500	255,255,153
chr3L	9504500	9523562	PcG	4	.	9504500	9523562	56,108,176
chr3L	9523562	9535697	PcG	4	.	9523562	9535697	56,108,176
chr3L	9535697	9539273	PcG	1	.	9535697	9539273	56,108,176
chr3L	9539273	9561785	PcG	4	.	9539273	9561785	56,108,176
chr3L	9561785	9579973	PcG	4	.	9561785	9579973	56,108,176
chr3L	9579973	9607667	inactive	5	.	9579973	9607667	0,0,0
chr3L	9607667	9617097	active	7	.	9607667	9617097	255,255,153
chr3L	9617097	9622766	active	8	.	9617097	9622766	255,255,153
chr3L	9622766	9669760	inactive	5	.	9622766	9669760	0,0,0
chr3L	9669760	9689759	active	6	.	9669760	9689759	255,255,153
chr3L	9689759	9722476	active	8	.	9689759	9722476	255,255,153
chr3L	9722476	9755007	inactive	5	.	9722476	9755007	0,0,0
chr3L	9755007	9776636	active	6	.	9755007	9776636	255,255,153
chr3L	9776636	9830440	inactive	5	.	9776636	9830440	0,0,0
chr3L	9830440	9853496	active	6	.	9830440	9853496	255,255,153
chr3L	9853496	9882006	active	8	.	9853496	9882006	255,255,153
chr3L	9882006	9893473	active	8	.	9882006	9893473	255,255,153
chr3L	9893473	10219678	inactive	5	.	9893473	10219678	0,0,0
chr3L	10219678	10285722	inactive	5	.	10219678	10285722	0,0,0
chr3L	10285722	10332639	PcG	4	.	10285722	10332639	56,108,176
chr3L	10332639	10382383	active	3	.	10332639	10382383	255,255,153
chr3L	10382383	10456542	PcG	4	.	10382383	10456542	56,108,176
chr3L	10456542	10623942	inactive	5	.	10456542	10623942	0,0,0
chr3L	10623942	10656498	active	8	.	10623942	10656498	255,255,153
chr3L	10656498	10690186	active	6	.	10656498	10690186	255,255,153
chr3L	10690186	10726037	PcG	4	.	10690186	10726037	56,108,176
chr3L	10726037	10766988	PcG	4	.	10726037	10766988	56,108,176
chr3L	10766988	10831214	PcG	4	.	10766988	10831214	56,108,176
chr3L	10831214	10892217	active	3	.	10831214	10892217	255,255,153
chr3L	10892217	11004927	PcG	4	.	10892217	11004927	56,108,176
chr3L	11004927	11034374	PcG	1	.	11004927	11034374	56,108,176
chr3L	11034374	11040134	active	3	.	11034374	11040134	255,255,153
chr3L	11040134	11055629	inactive	5	.	11040134	11055629	0,0,0
chr3L	11055629	11063375	active	8	.	11055629	11063375	255,255,153
chr3L	11063375	11077280	active	8	.	11063375	11077280	255,255,153
chr3L	11077280	11088645	active	3	.	11077280	11088645	255,255,153
chr3L	11088645	11116217	inactive	5	.	11088645	11116217	0,0,0
chr3L	11116217	11163226	inactive	5	.	11116217	11163226	0,0,0
chr3L	11163226	11203793	active	6	.	11163226	11203793	255,255,153
chr3L	11203793	11207005	active	7	.	11203793	11207005	255,255,153
chr3L	11207005	11216907	active	6	.	11207005	11216907	255,255,153
chr3L	11216907	11233573	active	8	.	11216907	11233573	255,255,153
chr3L	11233573	11480897	active	3	.	11233573	11480897	255,255,153
chr3L	11480897	11506487	inactive	5	.	11480897	11506487	0,0,0
chr3L	11506487	11516431	PcG	4	.	11506487	11516431	56,108,176
chr3L	11516431	11602534	inactive	5	.	11516431	11602534	0,0,0
chr3L	11602534	11616645	active	8	.	11602534	11616645	255,255,153
chr3L	11616645	11641355	active	6	.	11616645	11641355	255,255,153
chr3L	11641355	11675532	inactive	5	.	11641355	11675532	0,0,0
chr3L	11675532	11702003	active	8	.	11675532	11702003	255,255,153
chr3L	11702003	11746486	inactive	5	.	11702003	11746486	0,0,0
chr3L	11746486	11783048	inactive	5	.	11746486	11783048	0,0,0
chr3L	11783048	11808597	inactive	5	.	11783048	11808597	0,0,0
chr3L	11808597	11827053	active	8	.	11808597	11827053	255,255,153
chr3L	11827053	11986044	inactive	5	.	11827053	11986044	0,0,0
chr3L	11986044	11996812	active	8	.	11986044	11996812	255,255,153
chr3L	11996812	12059992	inactive	5	.	11996812	12059992	0,0,0
chr3L	12059992	12109016	inactive	5	.	12059992	12109016	0,0,0
chr3L	12109016	12139909	active	8	.	12109016	12139909	255,255,153
chr3L	12139909	12186573	inactive	5	.	12139909	12186573	0,0,0
chr3L	12186573	12271211	active	3	.	12186573	12271211	255,255,153
chr3L	12271211	12296572	inactive	5	.	12271211	12296572	0,0,0
chr3L	12296572	12329886	PcG	4	.	12296572	12329886	56,108,176
chr3L	12329886	12384641	PcG	4	.	12329886	12384641	56,108,176
chr3L	12384641	12410947	active	8	.	12384641	12410947	255,255,153
chr3L	12410947	12464460	PcG	1	.	12410947	12464460	56,108,176
chr3L	12464460	12494099	active	3	.	12464460	12494099	255,255,153
chr3L	12494099	12508479	active	7	.	12494099	12508479	255,255,153
chr3L	12508479	12520015	active	7	.	12508479	12520015	255,255,153
chr3L	12520015	12530235	active	7	.	12520015	12530235	255,255,153
chr3L	12530235	12645630	PcG	1	.	12530235	12645630	56,108,176
chr3L	12645630	12726485	PcG	0	.	12645630	12726485	56,108,176
chr3L	12726485	12747007	active	8	.	12726485	12747007	255,255,153
chr3L	12747007	12766793	HP1	2	.	12747007	12766793	51,160,44
chr3L	12766793	12783688	inactive	5	.	12766793	12783688	0,0,0
chr3L	12783688	12799540	active	3	.	12783688	12799540	255,255,153
chr3L	12799540	12807142	active	8	.	12799540	12807142	255,255,153
chr3L	12807142	12828593	active	8	.	12807142	12828593	255,255,153
chr3L	12828593	12843821	active	6	.	12828593	12843821	255,255,153
chr3L	12843821	12850485	active	8	.	12843821	12850485	255,255,153
chr3L	12850485	12999682	inactive	5	.	12850485	12999682	0,0,0
chr3L	12999682	13016604	active	7	.	12999682	13016604	255,255,153
chr3L	13016604	13041147	active	8	.	13016604	13041147	255,255,153
chr3L	13041147	13183803	inactive	5	.	13041147	13183803	0,0,0
chr3L	13183803	13272505	inactive	5	.	13183803	13272505	0,0,0
chr3L	13272505	13295284	inactive	5	.	13272505	13295284	0,0,0
chr3L	13295284	13383224	inactive	5	.	13295284	13383224	0,0,0
chr3L	13383224	13404198	PcG	4	.	13383224	13404198	56,108,176
chr3L	13404198	13435973	inactive	5	.	13404198	13435973	0,0,0
chr3L	13435973	13443277	active	8	.	13435973	13443277	255,255,153
chr3L	13443277	13479825	inactive	5	.	13443277	13479825	0,0,0
chr3L	13479825	13495717	active	8	.	13479825	13495717	255,255,153
chr3L	13495717	13534868	active	8	.	13495717	13534868	255,255,153
chr3L	13534868	13838275	inactive	5	.	13534868	13838275	0,0,0
chr3L	13838275	13853673	active	8	.	13838275	13853673	255,255,153
chr3L	13853673	13987106	inactive	5	.	13853673	13987106	0,0,0
chr3L	13987106	13995824	active	7	.	13987106	13995824	255,255,153
chr3L	13995824	14022839	active	8	.	13995824	14022839	255,255,153
chr3L	14022839	14043937	active	8	.	14022839	14043937	255,255,153
chr3L	14043937	14064921	active	8	.	14043937	14064921	255,255,153
chr3L	14064921	14105304	PcG	4	.	14064921	14105304	56,108,176
chr3L	14105304	14183716	PcG	4	.	14105304	14183716	56,108,176
chr3L	14183716	14205863	PcG	4	.	14183716	14205863	56,108,176
chr3L	14205863	14230450	active	6	.	14205863	14230450	255,255,153
chr3L	14230450	14295228	PcG	4	.	14230450	14295228	56,108,176
chr3L	14295228	14319112	PcG	4	.	14295228	14319112	56,108,176
chr3L	14319112	14402503	inactive	5	.	14319112	14402503	0,0,0
chr3L	14402503	14506376	inactive	5	.	14402503	14506376	0,0,0
chr3L	14506376	14530962	PcG	4	.	14506376	14530962	56,108,176
chr3L	14530962	14556242	active	3	.	14530962	14556242	255,255,153
chr3L	14556242	14625385	PcG	4	.	14556242	14625385	56,108,176
chr3L	14625385	14672444	active	3	.	14625385	14672444	255,255,153
chr3L	14672444	14752415	inactive	5	.	14672444	14752415	0,0,0
chr3L	14752415	14769200	active	8	.	14752415	14769200	255,255,153
chr3L	14769200	14783118	active	8	.	14769200	14783118	255,255,153
chr3L	14783118	14795455	active	8	.	14783118	14795455	255,255,153
chr3L	14795455	14975493	inactive	5	.	14795455	14975493	0,0,0
chr3L	14975493	15007507	active	3	.	14975493	15007507	255,255,153
chr3L	15007507	15033256	PcG	4	.	15007507	15033256	56,108,176
chr3L	15033256	15065190	inactive	5	.	15033256	15065190	0,0,0
chr3L	15065190	15087587	active	6	.	15065190	15087587	255,255,153
chr3L	15087587	15108938	active	6	.	15087587	15108938	255,255,153
chr3L	15108938	15135708	active	8	.	15108938	15135708	255,255,153
chr3L	15135708	15156694	active	8	.	15135708	15156694	255,255,153
chr3L	15156694	15297943	inactive	5	.	15156694	15297943	0,0,0
chr3L	15297943	15491641	inactive	5	.	15297943	15491641	0,0,0
chr3L	15491641	15508798	active	8	.	15491641	15508798	255,255,153
chr3L	15508798	15547554	active	6	.	15508798	15547554	255,255,153
chr3L	15547554	15580690	active	8	.	15547554	15580690	255,255,153
chr3L	15580690	15603341	active	6	.	15580690	15603341	255,255,153
chr3L	15603341	15630103	inactive	5	.	15603341	15630103	0,0,0
chr3L	15630103	15802587	PcG	4	.	15630103	15802587	56,108,176
chr3L	15802587	15828605	active	8	.	15802587	15828605	255,255,153
chr3L	15828605	15947814	inactive	5	.	15828605	15947814	0,0,0
chr3L	15947814	15981209	active	8	.	15947814	15981209	255,255,153
chr3L	15981209	16005165	active	8	.	15981209	16005165	255,255,153
chr3L	16005165	16030501	inactive	5	.	16005165	16030501	0,0,0
chr3L	16030501	16044378	active	8	.	16030501	16044378	255,255,153
chr3L	16044378	16083568	active	8	.	16044378	16083568	255,255,153
chr3L	16083568	16092935	active	8	.	16083568	16092935	255,255,153
chr3L	16092935	16106558	active	8	.	16092935	16106558	255,255,153
chr3L	16106558	16114366	active	8	.	16106558	16114366	255,255,153
chr3L	16114366	16123189	active	8	.	16114366	16123189	255,255,153
chr3L	16123189	16190230	active	3	.	16123189	16190230	255,255,153
chr3L	16190230	16341116	inactive	5	.	16190230	16341116	0,0,0
chr3L	16341116	16371993	inactive	5	.	16341116	16371993	0,0,0
chr3L	16371993	16379550	active	8	.	16371993	16379550	255,255,153
chr3L	16379550	16405599	active	8	.	16379550	16405599	255,255,153
chr3L	16405599	16412343	active	7	.	16405599	16412343	255,255,153
chr3L	16412343	16445894	inactive	5	.	16412343	16445894	0,0,0
chr3L	16445894	16463805	PcG	4	.	16445894	16463805	56,108,176
chr3L	16463805	16488219	active	6	.	16463805	16488219	255,255,153
chr3L	16488219	16568513	inactive	5	.	16488219	16568513	0,0,0
chr3L	16568513	16605096	active	7	.	16568513	16605096	255,255,153
chr3L	16605096	16655198	active	8	.	16605096	16655198	255,255,153
chr3L	16655198	16665714	active	3	.	16655198	16665714	255,255,153
chr3L	16665714	16705239	inactive	5	.	16665714	16705239	0,0,0
chr3L	16705239	16723406	active	8	.	16705239	16723406	255,255,153
chr3L	16723406	16759430	inactive	5	.	16723406	16759430	0,0,0
chr3L	16759430	16773162	inactive	5	.	16759430	16773162	0,0,0
chr3L	16773162	16801795	active	8	.	16773162	16801795	255,255,153
chr3L	16801795	16835549	inactive	5	.	16801795	16835549	0,0,0
chr3L	16835549	16846847	active	8	.	16835549	16846847	255,255,153
chr3L	16846847	16910174	active	3	.	16846847	16910174	255,255,153
chr3L	16910174	16937977	PcG	4	.	16910174	16937977	56,108,176
chr3L	16937977	16948723	inactive	5	.	16937977	16948723	0,0,0
chr3L	16948723	16962731	active	8	.	16948723	16962731	255,255,153
chr3L	16962731	16979157	PcG	1	.	16962731	16979157	56,108,176
chr3L	16979157	16995551	active	8	.	16979157	16995551	255,255,153
chr3L	16995551	17005805	active	6	.	16995551	17005805	255,255,153
chr3L	17005805	17235798	inactive	5	.	17005805	17235798	0,0,0
chr3L	17235798	17346173	inactive	5	.	17235798	17346173	0,0,0
chr3L	17346173	17399862	inactive	5	.	17346173	17399862	0,0,0
chr3L	17399862	17414614	active	3	.	17399862	17414614	255,255,153
chr3L	17414614	17426971	active	7	.	17414614	17426971	255,255,153
chr3L	17426971	17468160	inactive	5	.	17426971	17468160	0,0,0
chr3L	17468160	17506907	active	3	.	17468160	17506907	255,255,153
chr3L	17506907	17526317	active	8	.	17506907	17526317	255,255,153
chr3L	17526317	17551095	active	8	.	17526317	17551095	255,255,153
chr3L	17551095	17590336	active	3	.	17551095	17590336	255,255,153
chr3L	17590336	17614971	active	3	.	17590336	17614971	255,255,153
chr3L	17614971	17638327	active	8	.	17614971	17638327	255,255,153
chr3L	17638327	17644581	active	8	.	17638327	17644581	255,255,153
chr3L	17644581	17662034	active	6	.	17644581	17662034	255,255,153
chr3L	17662034	17733687	inactive	5	.	17662034	17733687	0,0,0
chr3L	17733687	17759574	active	3	.	17733687	17759574	255,255,153
chr3L	17759574	17795259	inactive	5	.	17759574	17795259	0,0,0
chr3L	17795259	17836612	inactive	5	.	17795259	17836612	0,0,0
chr3L	17836612	17866632	active	8	.	17836612	17866632	255,255,153
chr3L	17866632	17898656	inactive	5	.	17866632	17898656	0,0,0
chr3L	17898656	17905452	active	8	.	17898656	17905452	255,255,153
chr3L	17905452	17955194	active	3	.	17905452	17955194	255,255,153
chr3L	17955194	17981323	PcG	1	.	17955194	17981323	56,108,176
chr3L	17981323	18019036	active	3	.	17981323	18019036	255,255,153
chr3L	18019036	18056786	active	3	.	18019036	18056786	255,255,153
chr3L	18056786	18081702	PcG	4	.	18056786	18081702	56,108,176
chr3L	18081702	18099144	inactive	5	.	18081702	18099144	0,0,0
chr3L	18099144	18106800	active	7	.	18099144	18106800	255,255,153
chr3L	18106800	18160676	inactive	5	.	18106800	18160676	0,0,0
chr3L	18160676	18179524	active	3	.	18160676	18179524	255,255,153
chr3L	18179524	18230026	inactive	5	.	18179524	18230026	0,0,0
chr3L	18230026	18611266	inactive	5	.	18230026	18611266	0,0,0
chr3L	18611266	18660650	inactive	5	.	18611266	18660650	0,0,0
chr3L	18660650	18677360	active	8	.	18660650	18677360	255,255,153
chr3L	18677360	18738650	inactive	5	.	18677360	18738650	0,0,0
chr3L	18738650	18794600	active	6	.	18738650	18794600	255,255,153
chr3L	18794600	18813002	active	8	.	18794600	18813002	255,255,153
chr3L	18813002	18841466	active	8	.	18813002	18841466	255,255,153
chr3L	18841466	18859532	inactive	5	.	18841466	18859532	0,0,0
chr3L	18859532	18891181	active	8	.	18859532	18891181	255,255,153
chr3L	18891181	18994064	inactive	5	.	18891181	18994064	0,0,0
chr3L	18994064	19026311	PcG	1	.	18994064	19026311	56,108,176
chr3L	19026311	19039330	PcG	1	.	19026311	19039330	56,108,176
chr3L	19039330	19056053	inactive	5	.	19039330	19056053	0,0,0
chr3L	19056053	19162672	inactive	5	.	19056053	19162672	0,0,0
chr3L	19162672	19247955	inactive	5	.	19162672	19247955	0,0,0
chr3L	19247955	19257897	active	7	.	19247955	19257897	255,255,153
chr3L	19257897	19262098	active	8	.	19257897	19262098	255,255,153
chr3L	19262098	19285275	inactive	5	.	19262098	19285275	0,0,0
chr3L	19285275	19471554	inactive	5	.	19285275	19471554	0,0,0
chr3L	19471554	19509648	inactive	5	.	19471554	19509648	0,0,0
chr3L	19509648	19547141	inactive	5	.	19509648	19547141	0,0,0
chr3L	19547141	19579221	inactive	5	.	19547141	19579221	0,0,0
chr3L	19579221	19591339	active	8	.	19579221	19591339	255,255,153
chr3L	19591339	19612001	active	8	.	19591339	19612001	255,255,153
chr3L	19612001	19636523	active	8	.	19612001	19636523	255,255,153
chr3L	19636523	19643138	active	3	.	19636523	19643138	255,255,153
chr3L	19643138	19681125	PcG	0	.	19643138	19681125	56,108,176
chr3L	19681125	19702107	PcG	4	.	19681125	19702107	56,108,176
chr3L	19702107	19786957	active	6	.	19702107	19786957	255,255,153
chr3L	19786957	19800448	active	7	.	19786957	19800448	255,255,153
chr3L	19800448	19808767	active	8	.	19800448	19808767	255,255,153
chr3L	19808767	19863983	active	8	.	19808767	19863983	255,255,153
chr3L	19863983	19888645	active	8	.	19863983	19888645	255,255,153
chr3L	19888645	19904266	active	6	.	19888645	19904266	255,255,153
chr3L	19904266	19921668	active	7	.	19904266	19921668	255,255,153
chr3L	19921668	19986236	inactive	5	.	19921668	19986236	0,0,0
chr3L	19986236	19997075	active	8	.	19986236	19997075	255,255,153
chr3L	19997075	20022670	HP1	2	.	19997075	20022670	51,160,44
chr3L	20022670	20121981	inactive	5	.	20022670	20121981	0,0,0
chr3L	20121981	20175856	inactive	5	.	20121981	20175856	0,0,0
chr3L	20175856	20192942	active	6	.	20175856	20192942	255,255,153
chr3L	20192942	20219270	inactive	5	.	20192942	20219270	0,0,0
chr3L	20219270	20235442	active	8	.	20219270	20235442	255,255,153
chr3L	20235442	20290092	PcG	4	.	20235442	20290092	56,108,176
chr3L	20290092	20313491	active	8	.	20290092	20313491	255,255,153
chr3L	20313491	20321572	active	8	.	20313491	20321572	255,255,153
chr3L	20321572	20336651	inactive	5	.	20321572	20336651	0,0,0
chr3L	20336651	20354785	active	8	.	20336651	20354785	255,255,153
chr3L	20354785	20369097	active	3	.	20354785	20369097	255,255,153
chr3L	20369097	20398286	active	8	.	20369097	20398286	255,255,153
chr3L	20398286	20420520	inactive	5	.	20398286	20420520	0,0,0
chr3L	20420520	20445552	active	8	.	20420520	20445552	255,255,153
chr3L	20445552	20466301	inactive	5	.	20445552	20466301	0,0,0
chr3L	20466301	20487487	inactive	5	.	20466301	20487487	0,0,0
chr3L	20487487	20514237	active	3	.	20487487	20514237	255,255,153
chr3L	20514237	20534458	active	6	.	20514237	20534458	255,255,153
chr3L	20534458	20693532	PcG	4	.	20534458	20693532	56,108,176
chr3L	20693532	20701290	PcG	4	.	20693532	20701290	56,108,176
chr3L	20701290	20704593	PcG	4	.	20701290	20704593	56,108,176
chr3L	20704593	20762754	PcG	4	.	20704593	20762754	56,108,176
chr3L	20762754	20778759	active	8	.	20762754	20778759	255,255,153
chr3L	20778759	20792649	active	3	.	20778759	20792649	255,255,153
chr3L	20792649	20802873	active	8	.	20792649	20802873	255,255,153
chr3L	20802873	20808954	active	8	.	20802873	20808954	255,255,153
chr3L	20808954	20835080	active	8	.	20808954	20835080	255,255,153
chr3L	20835080	20883487	inactive	5	.	20835080	20883487	0,0,0
chr3L	20883487	20944094	inactive	5	.	20883487	20944094	0,0,0
chr3L	20944094	20986330	PcG	4	.	20944094	20986330	56,108,176
chr3L	20986330	21027547	active	8	.	20986330	21027547	255,255,153
chr3L	21027547	21042806	active	3	.	21027547	21042806	255,255,153
chr3L	21042806	21058174	inactive	5	.	21042806	21058174	0,0,0
chr3L	21058174	21124155	inactive	5	.	21058174	21124155	0,0,0
chr3L	21124155	21129472	active	8	.	21124155	21129472	255,255,153
chr3L	21129472	21166369	inactive	5	.	21129472	21166369	0,0,0
chr3L	21166369	21189706	inactive	5	.	21166369	21189706	0,0,0
chr3L	21189706	21195173	active	8	.	21189706	21195173	255,255,153
chr3L	21195173	21232433	active	3	.	21195173	21232433	255,255,153
chr3L	21232433	21256103	active	3	.	21232433	21256103	255,255,153
chr3L	21256103	21278803	active	6	.	21256103	21278803	255,255,153
chr3L	21278803	21297624	inactive	5	.	21278803	21297624	0,0,0
chr3L	21297624	21328200	inactive	5	.	21297624	21328200	0,0,0
chr3L	21328200	21340212	active	8	.	21328200	21340212	255,255,153
chr3L	21340212	21352673	active	3	.	21340212	21352673	255,255,153
chr3L	21352673	21372633	PcG	4	.	21352673	21372633	56,108,176
chr3L	21372633	21426763	active	3	.	21372633	21426763	255,255,153
chr3L	21426763	21438852	active	8	.	21426763	21438852	255,255,153
chr3L	21438852	21477099	PcG	0	.	21438852	21477099	56,108,176
chr3L	21477099	21502860	inactive	5	.	21477099	21502860	0,0,0
chr3L	21502860	21532477	active	8	.	21502860	21532477	255,255,153
chr3L	21532477	21548383	active	8	.	21532477	21548383	255,255,153
chr3L	21548383	21597504	inactive	5	.	21548383	21597504	0,0,0
chr3L	21597504	21634286	inactive	5	.	21597504	21634286	0,0,0
chr3L	21634286	21645296	inactive	5	.	21634286	21645296	0,0,0
chr3L	21645296	21679972	inactive	5	.	21645296	21679972	0,0,0
chr3L	21679972	21814674	inactive	5	.	21679972	21814674	0,0,0
chr3L	21814674	21833026	active	7	.	21814674	21833026	255,255,153
chr3L	21833026	21872578	inactive	5	.	21833026	21872578	0,0,0
chr3L	21872578	21912973	active	3	.	21872578	21912973	255,255,153
chr3L	21912973	21952129	active	8	.	21912973	21952129	255,255,153
chr3L	21952129	22019792	PcG	4	.	21952129	22019792	56,108,176
chr3L	22019792	22058697	inactive	5	.	22019792	22058697	0,0,0
chr3L	22058697	22071330	active	7	.	22058697	22071330	255,255,153
chr3L	22071330	22200904	inactive	5	.	22071330	22200904	0,0,0
chr3L	22200904	22224187	PcG	4	.	22200904	22224187	56,108,176
chr3L	22224187	22255999	inactive	5	.	22224187	22255999	0,0,0
chr3L	22255999	22260037	active	7	.	22255999	22260037	255,255,153
chr3L	22260037	22280399	active	8	.	22260037	22280399	255,255,153
chr3L	22280399	22405464	active	3	.	22280399	22405464	255,255,153
chr3L	22405464	22496050	PcG	4	.	22405464	22496050	56,108,176
chr3L	22496050	22627689	PcG	4	.	22496050	22627689	56,108,176
chr3L	22627689	22679694	PcG	4	.	22627689	22679694	56,108,176
chr3L	22679694	22711013	inactive	5	.	22679694	22711013	0,0,0
chr3L	22711013	22716412	active	7	.	22711013	22716412	255,255,153
chr3L	22716412	22735178	active	8	.	22716412	22735178	255,255,153
chr3L	22735178	22766377	inactive	5	.	22735178	22766377	0,0,0
chr3L	22766377	22794258	inactive	5	.	22766377	22794258	0,0,0
chr3L	22794258	22814690	active	6	.	22794258	22814690	255,255,153
chr3L	22814690	22858349	active	3	.	22814690	22858349	255,255,153
chr3L	22858349	22872175	active	7	.	22858349	22872175	255,255,153
chr3L	22872175	22932797	active	3	.	22872175	22932797	255,255,153
chr3L	22932797	22955679	active	6	.	22932797	22955679	255,255,153
chr3L	22955679	22975203	inactive	5	.	22955679	22975203	0,0,0
chr3L	22975203	23238888	inactive	5	.	22975203	23238888	0,0,0
chr3L	23238888	23309998	HP1	2	.	23238888	23309998	51,160,44
chr3L	23309998	23336563	HP1	2	.	23309998	23336563	51,160,44
chr3L	23336563	23708797	HP1	2	.	23336563	23708797	51,160,44
chr3L	23708797	23728933	HP1	2	.	23708797	23728933	51,160,44
chr3L	23728933	24141420	HP1	2	.	23728933	24141420	51,160,44
chr3R	58532	81561	active	3	.	58532	81561	255,255,153
chr3R	81561	107814	active	3	.	81561	107814	255,255,153
chr3R	107814	133899	active	3	.	107814	133899	255,255,153
chr3R	133899	163274	active	8	.	133899	163274	255,255,153
chr3R	163274	191101	active	3	.	163274	191101	255,255,153
chr3R	191101	204920	active	3	.	191101	204920	255,255,153
chr3R	204920	228094	active	8	.	204920	228094	255,255,153
chr3R	228094	305509	active	8	.	228094	305509	255,255,153
chr3R	305509	338019	inactive	5	.	305509	338019	0,0,0
chr3R	338019	467078	inactive	5	.	338019	467078	0,0,0
chr3R	467078	474697	active	7	.	467078	474697	255,255,153
chr3R	474697	485269	active	7	.	474697	485269	255,255,153
chr3R	485269	530762	inactive	5	.	485269	530762	0,0,0
chr3R	530762	539749	active	8	.	530762	539749	255,255,153
chr3R	539749	574980	active	3	.	539749	574980	255,255,153
chr3R	574980	600918	inactive	5	.	574980	600918	0,0,0
chr3R	600918	638975	active	8	.	600918	638975	255,255,153
chr3R	638975	648226	active	8	.	638975	648226	255,255,153
chr3R	648226	678874	PcG	0	.	648226	678874	56,108,176
chr3R	678874	709282	PcG	0	.	678874	709282	56,108,176
chr3R	709282	732628	PcG	0	.	709282	732628	56,108,176
chr3R	732628	778181	active	8	.	732628	778181	255,255,153
chr3R	778181	796343	PcG	4	.	778181	796343	56,108,176
chr3R	796343	952603	PcG	1	.	796343	952603	56,108,176
chr3R	952603	1043188	inactive	5	.	952603	1043188	0,0,0
chr3R	1043188	1057678	active	8	.	1043188	1057678	255,255,153
chr3R	1057678	1077096	inactive	5	.	1057678	1077096	0,0,0
chr3R	1077096	1094703	active	8	.	1077096	1094703	255,255,153
chr3R	1094703	1124645	active	6	.	1094703	1124645	255,255,153
chr3R	1124645	1159435	active	6	.	1124645	1159435	255,255,153
chr3R	1159435	1197349	inactive	5	.	1159435	1197349	0,0,0
chr3R	1197349	1219867	inactive	5	.	1197349	1219867	0,0,0
chr3R	1219867	1290583	inactive	5	.	1219867	1290583	0,0,0
chr3R	1290583	1343358	active	8	.	1290583	1343358	255,255,153
chr3R	1343358	1373483	HP1	2	.	1343358	1373483	51,160,44
chr3R	1373483	1394866	active	8	.	1373483	1394866	255,255,153
chr3R	1394866	1417055	active	8	.	1394866	1417055	255,255,153
chr3R	1417055	1426101	active	8	.	1417055	1426101	255,255,153
chr3R	1426101	1449686	active	8	.	1426101	1449686	255,255,153
chr3R	1449686	1458950	active	8	.	1449686	1458950	255,255,153
chr3R	1458950	1461819	active	7	.	1458950	1461819	255,255,153
chr3R	1461819	1486799	active	8	.	1461819	1486799	255,255,153
chr3R	1486799	1494550	active	8	.	1486799	1494550	255,255,153
chr3R	1494550	1511464	active	8	.	1494550	1511464	255,255,153
chr3R	1511464	1559284	inactive	5	.	1511464	1559284	0,0,0
chr3R	1559284	1584316	active	7	.	1559284	1584316	255,255,153
chr3R	1584316	1604885	inactive	5	.	1584316	1604885	0,0,0
chr3R	1604885	1620695	active	7	.	1604885	1620695	255,255,153
chr3R	1620695	1688361	inactive	5	.	1620695	1688361	0,0,0
chr3R	1688361	1816173	inactive	5	.	1688361	1816173	0,0,0
chr3R	1816173	1834050	inactive	5	.	1816173	1834050	0,0,0
chr3R	1834050	1975945	inactive	5	.	1834050	1975945	0,0,0
chr3R	1975945	2101807	PcG	4	.	1975945	2101807	56,108,176
chr3R	2101807	2160850	inactive	5	.	2101807	2160850	0,0,0
chr3R	2160850	2176178	inactive	5	.	2160850	2176178	0,0,0
chr3R	2176178	2194426	active	8	.	2176178	2194426	255,255,153
chr3R	2194426	2208330	active	7	.	2194426	2208330	255,255,153
chr3R	2208330	2232220	active	6	.	2208330	2232220	255,255,153
chr3R	2232220	2263540	active	6	.	2232220	2263540	255,255,153
chr3R	2263540	2284769	active	8	.	2263540	2284769	255,255,153
chr3R	2284769	2471878	inactive	5	.	2284769	2471878	0,0,0
chr3R	2471878	2486899	active	8	.	2471878	2486899	255,255,153
chr3R	2486899	2510322	PcG	1	.	2486899	2510322	56,108,176
chr3R	2510322	2531775	PcG	4	.	2510322	2531775	56,108,176
chr3R	2531775	2584857	PcG	4	.	2531775	2584857	56,108,176
chr3R	2584857	2605633	PcG	4	.	2584857	2605633	56,108,176
chr3R	2605633	2633339	PcG	0	.	2605633	2633339	56,108,176
chr3R	2633339	2697724	PcG	1	.	2633339	2697724	56,108,176
chr3R	2697724	2867911	PcG	1	.	2697724	2867911	56,108,176
chr3R	2867911	2900425	PcG	1	.	2867911	2900425	56,108,176
chr3R	2900425	2911935	active	7	.	2900425	2911935	255,255,153
chr3R	2911935	2954052	active	3	.	2911935	2954052	255,255,153
chr3R	2954052	2970254	inactive	5	.	2954052	2970254	0,0,0
chr3R	2970254	2981284	active	7	.	2970254	2981284	255,255,153
chr3R	2981284	3012803	inactive	5	.	2981284	3012803	0,0,0
chr3R	3012803	3067343	inactive	5	.	3012803	3067343	0,0,0
chr3R	3067343	3334601	inactive	5	.	3067343	3334601	0,0,0
chr3R	3334601	3397848	inactive	5	.	3334601	3397848	0,0,0
chr3R	3397848	3619711	inactive	5	.	3397848	3619711	0,0,0
chr3R	3619711	3636366	inactive	5	.	3619711	3636366	0,0,0
chr3R	3636366	3712036	inactive	5	.	3636366	3712036	0,0,0
chr3R	3712036	3729097	active	8	.	3712036	3729097	255,255,153
chr3R	3729097	3747841	active	7	.	3729097	3747841	255,255,153
chr3R	3747841	3803263	inactive	5	.	3747841	3803263	0,0,0
chr3R	3803263	3825669	inactive	5	.	3803263	3825669	0,0,0
chr3R	3825669	3858975	active	8	.	3825669	3858975	255,255,153
chr3R	3858975	3915254	PcG	4	.	3858975	3915254	56,108,176
chr3R	3915254	3926591	active	3	.	3915254	3926591	255,255,153
chr3R	3926591	3953173	active	3	.	3926591	3953173	255,255,153
chr3R	3953173	4043346	PcG	1	.	3953173	4043346	56,108,176
chr3R	4043346	4059301	PcG	4	.	4043346	4059301	56,108,176
chr3R	4059301	4090061	inactive	5	.	4059301	4090061	0,0,0
chr3R	4090061	4095880	active	7	.	4090061	4095880	255,255,153
chr3R	4095880	4131593	inactive	5	.	4095880	4131593	0,0,0
chr3R	4131593	4166874	PcG	1	.	4131593	4166874	56,108,176
chr3R	4166874	4174857	active	7	.	4166874	4174857	255,255,153
chr3R	4174857	4188447	active	8	.	4174857	4188447	255,255,153
chr3R	4188447	4307971	PcG	4	.	4188447	4307971	56,108,176
chr3R	4307971	4344103	PcG	4	.	4307971	4344103	56,108,176
chr3R	4344103	4468086	inactive	5	.	4344103	4468086	0,0,0
chr3R	4468086	4494983	active	8	.	4468086	4494983	255,255,153
chr3R	4494983	4538539	inactive	5	.	4494983	4538539	0,0,0
chr3R	4538539	4573895	active	8	.	4538539	4573895	255,255,153
chr3R	4573895	4626406	PcG	4	.	4573895	4626406	56,108,176
chr3R	4626406	4649572	active	8	.	4626406	4649572	255,255,153
chr3R	4649572	4673860	active	8	.	4649572	4673860	255,255,153
chr3R	4673860	4688808	inactive	5	.	4673860	4688808	0,0,0
chr3R	4688808	4719845	inactive	5	.	4688808	4719845	0,0,0
chr3R	4719845	4764665	active	3	.	4719845	4764665	255,255,153
chr3R	4764665	4770751	active	8	.	4764665	4770751	255,255,153
chr3R	4770751	4807690	inactive	5	.	4770751	4807690	0,0,0
chr3R	4807690	4818679	active	8	.	4807690	4818679	255,255,153
chr3R	4818679	4831099	inactive	5	.	4818679	4831099	0,0,0
chr3R	4831099	4845432	active	7	.	4831099	4845432	255,255,153
chr3R	4845432	4865483	active	3	.	4845432	4865483	255,255,153
chr3R	4865483	4873967	active	8	.	4865483	4873967	255,255,153
chr3R	4873967	5064497	active	3	.	4873967	5064497	255,255,153
chr3R	5064497	5083435	active	8	.	5064497	5083435	255,255,153
chr3R	5083435	5154893	inactive	5	.	5083435	5154893	0,0,0
chr3R	5154893	5160877	active	8	.	5154893	5160877	255,255,153
chr3R	5160877	5226105	active	3	.	5160877	5226105	255,255,153
chr3R	5226105	5238224	active	7	.	5226105	5238224	255,255,153
chr3R	5238224	5323137	active	3	.	5238224	5323137	255,255,153
chr3R	5323137	5341240	active	8	.	5323137	5341240	255,255,153
chr3R	5341240	5377957	active	8	.	5341240	5377957	255,255,153
chr3R	5377957	5400133	active	7	.	5377957	5400133	255,255,153
chr3R	5400133	5412935	active	8	.	5400133	5412935	255,255,153
chr3R	5412935	5456924	active	6	.	5412935	5456924	255,255,153
chr3R	5456924	5463507	active	8	.	5456924	5463507	255,255,153
chr3R	5463507	5503795	inactive	5	.	5463507	5503795	0,0,0
chr3R	5503795	5531969	active	8	.	5503795	5531969	255,255,153
chr3R	5531969	5551526	active	8	.	5531969	5551526	255,255,153
chr3R	5551526	5588730	active	8	.	5551526	5588730	255,255,153
chr3R	5588730	5603651	active	7	.	5588730	5603651	255,255,153
chr3R	5603651	5634958	active	8	.	5603651	5634958	255,255,153
chr3R	5634958	5693977	PcG	4	.	5634958	5693977	56,108,176
chr3R	5693977	5754599	PcG	1	.	5693977	5754599	56,108,176
chr3R	5754599	5812405	PcG	4	.	5754599	5812405	56,108,176
chr3R	5812405	5826146	inactive	5	.	5812405	5826146	0,0,0
chr3R	5826146	5849090	active	8	.	5826146	5849090	255,255,153
chr3R	5849090	5868780	active	3	.	5849090	5868780	255,255,153
chr3R	5868780	5934567	active	3	.	5868780	5934567	255,255,153
chr3R	5934567	5960084	active	6	.	5934567	5960084	255,255,153
chr3R	5960084	5970513	active	8	.	5960084	5970513	255,255,153
chr3R	5970513	5995269	inactive	5	.	5970513	5995269	0,0,0
chr3R	5995269	6017054	PcG	4	.	5995269	6017054	56,108,176
chr3R	6017054	6032026	inactive	5	.	6017054	6032026	0,0,0
chr3R	6032026	6049705	PcG	4	.	6032026	6049705	56,108,176
chr3R	6049705	6068344	PcG	4	.	6049705	6068344	56,108,176
chr3R	6068344	6090180	inactive	5	.	6068344	6090180	0,0,0
chr3R	6090180	6137570	inactive	5	.	6090180	6137570	0,0,0
chr3R	6137570	6164104	HP1	2	.	6137570	6164104	51,160,44
chr3R	6164104	6175832	active	8	.	6164104	6175832	255,255,153
chr3R	6175832	6203513	active	3	.	6175832	6203513	255,255,153
chr3R	6203513	6242222	active	6	.	6203513	6242222	255,255,153
chr3R	6242222	6263075	PcG	4	.	6242222	6263075	56,108,176
chr3R	6263075	6351134	PcG	4	.	6263075	6351134	56,108,176
chr3R	6351134	6501100	PcG	1	.	6351134	6501100	56,108,176
chr3R	6501100	6522144	PcG	4	.	6501100	6522144	56,108,176
chr3R	6522144	6534730	active	8	.	6522144	6534730	255,255,153
chr3R	6534730	6586638	inactive	5	.	6534730	6586638	0,0,0
chr3R	6586638	6614502	active	8	.	6586638	6614502	255,255,153
chr3R	6614502	6641205	inactive	5	.	6614502	6641205	0,0,0
chr3R	6641205	6677524	PcG	4	.	6641205	6677524	56,108,176
chr3R	6677524	6695234	active	8	.	6677524	6695234	255,255,153
chr3R	6695234	6710712	active	8	.	6695234	6710712	255,255,153
chr3R	6710712	6719151	active	8	.	6710712	6719151	255,255,153
chr3R	6719151	6977404	inactive	5	.	6719151	6977404	0,0,0
chr3R	6977404	7003084	active	3	.	6977404	7003084	255,255,153
chr3R	7003084	7040861	inactive	5	.	7003084	7040861	0,0,0
chr3R	7040861	7044549	active	7	.	7040861	7044549	255,255,153
chr3R	7044549	7069908	active	7	.	7044549	7069908	255,255,153
chr3R	7069908	7163904	PcG	4	.	7069908	7163904	56,108,176
chr3R	7163904	7179659	PcG	0	.	7163904	7179659	56,108,176
chr3R	7179659	7233774	PcG	4	.	7179659	7233774	56,108,176
chr3R	7233774	7263287	active	8	.	7233774	7263287	255,255,153
chr3R	7263287	7388521	PcG	4	.	7263287	7388521	56,108,176
chr3R	7388521	7407293	active	8	.	7388521	7407293	255,255,153
chr3R	7407293	7415809	active	8	.	7407293	7415809	255,255,153
chr3R	7415809	7439390	active	6	.	7415809	7439390	255,255,153
chr3R	7439390	7445844	active	6	.	7439390	7445844	255,255,153
chr3R	7445844	7476558	active	8	.	7445844	7476558	255,255,153
chr3R	7476558	7499872	active	3	.	7476558	7499872	255,255,153
chr3R	7499872	7561057	inactive	5	.	7499872	7561057	0,0,0
chr3R	7561057	7590659	active	8	.	7561057	7590659	255,255,153
chr3R	7590659	7606792	active	3	.	7590659	7606792	255,255,153
chr3R	7606792	7622657	active	8	.	7606792	7622657	255,255,153
chr3R	7622657	7648122	inactive	5	.	7622657	7648122	0,0,0
chr3R	7648122	7707434	inactive	5	.	7648122	7707434	0,0,0
chr3R	7707434	7775004	inactive	5	.	7707434	7775004	0,0,0
chr3R	7775004	7800736	active	8	.	7775004	7800736	255,255,153
chr3R	7800736	7825375	active	3	.	7800736	7825375	255,255,153
chr3R	7825375	7836915	inactive	5	.	7825375	7836915	0,0,0
chr3R	7836915	7842547	active	8	.	7836915	7842547	255,255,153
chr3R	7842547	8047763	inactive	5	.	7842547	8047763	0,0,0
chr3R	8047763	8176441	PcG	4	.	8047763	8176441	56,108,176
chr3R	8176441	8181959	active	8	.	8176441	8181959	255,255,153
chr3R	8181959	8208180	active	3	.	8181959	8208180	255,255,153
chr3R	8208180	8229744	active	3	.	8208180	8229744	255,255,153
chr3R	8229744	8251763	active	7	.	8229744	8251763	255,255,153
chr3R	8251763	8267865	active	7	.	8251763	8267865	255,255,153
chr3R	8267865	8290937	active	8	.	8267865	8290937	255,255,153
chr3R	8290937	8453474	PcG	4	.	8290937	8453474	56,108,176
chr3R	8453474	8501801	PcG	4	.	8453474	8501801	56,108,176
chr3R	8501801	8523026	active	8	.	8501801	8523026	255,255,153
chr3R	8523026	8530981	active	8	.	8523026	8530981	255,255,153
chr3R	8530981	8538345	active	8	.	8530981	8538345	255,255,153
chr3R	8538345	8549242	active	6	.	8538345	8549242	255,255,153
chr3R	8549242	8806208	inactive	5	.	8549242	8806208	0,0,0
chr3R	8806208	8837632	active	8	.	8806208	8837632	255,255,153
chr3R	8837632	8856079	active	8	.	8837632	8856079	255,255,153
chr3R	8856079	8877944	PcG	1	.	8856079	8877944	56,108,176
chr3R	8877944	8905009	PcG	1	.	8877944	8905009	56,108,176
chr3R	8905009	9085288	PcG	4	.	8905009	9085288	56,108,176
chr3R	9085288	9098465	active	8	.	9085288	9098465	255,255,153
chr3R	9098465	9135270	PcG	4	.	9098465	9135270	56,108,176
chr3R	9135270	9148625	active	3	.	9135270	9148625	255,255,153
chr3R	9148625	9189875	inactive	5	.	9148625	9189875	0,0,0
chr3R	9189875	9206726	inactive	5	.	9189875	9206726	0,0,0
chr3R	9206726	9228041	inactive	5	.	9206726	9228041	0,0,0
chr3R	9228041	9260749	inactive	5	.	9228041	9260749	0,0,0
chr3R	9260749	9471484	PcG	4	.	9260749	9471484	56,108,176
chr3R	9471484	9486553	active	8	.	9471484	9486553	255,255,153
chr3R	9486553	9502931	active	8	.	9486553	9502931	255,255,153
chr3R	9502931	9508988	active	8	.	9502931	9508988	255,255,153
chr3R	9508988	9524987	active	8	.	9508988	9524987	255,255,153
chr3R	9524987	9537559	inactive	5	.	9524987	9537559	0,0,0
chr3R	9537559	9599799	PcG	4	.	9537559	9599799	56,108,176
chr3R	9599799	9606513	inactive	5	.	9599799	9606513	0,0,0
chr3R	9606513	9665918	PcG	4	.	9606513	9665918	56,108,176
chr3R	9665918	9784403	PcG	1	.	9665918	9784403	56,108,176
chr3R	9784403	9915094	active	3	.	9784403	9915094	255,255,153
chr3R	9915094	9933840	PcG	4	.	9915094	9933840	56,108,176
chr3R	9933840	9947866	active	3	.	9933840	9947866	255,255,153
chr3R	9947866	10058037	PcG	4	.	9947866	10058037	56,108,176
chr3R	10058037	10083626	inactive	5	.	10058037	10083626	0,0,0
chr3R	10083626	10112881	active	8	.	10083626	10112881	255,255,153
chr3R	10112881	10123666	active	3	.	10112881	10123666	255,255,153
chr3R	10123666	10133953	active	8	.	10123666	10133953	255,255,153
chr3R	10133953	10141619	inactive	5	.	10133953	10141619	0,0,0
chr3R	10141619	10153709	active	8	.	10141619	10153709	255,255,153
chr3R	10153709	10217345	active	3	.	10153709	10217345	255,255,153
chr3R	10217345	10236845	inactive	5	.	10217345	10236845	0,0,0
chr3R	10236845	10279471	PcG	4	.	10236845	10279471	56,108,176
chr3R	10279471	10308594	active	3	.	10279471	10308594	255,255,153
chr3R	10308594	10338440	PcG	4	.	10308594	10338440	56,108,176
chr3R	10338440	10394812	PcG	4	.	10338440	10394812	56,108,176
chr3R	10394812	10401630	active	3	.	10394812	10401630	255,255,153
chr3R	10401630	10451356	inactive	5	.	10401630	10451356	0,0,0
chr3R	10451356	10482433	active	3	.	10451356	10482433	255,255,153
chr3R	10482433	10523837	active	3	.	10482433	10523837	255,255,153
chr3R	10523837	10550473	active	3	.	10523837	10550473	255,255,153
chr3R	10550473	10554959	active	8	.	10550473	10554959	255,255,153
chr3R	10554959	10567186	active	6	.	10554959	10567186	255,255,153
chr3R	10567186	10699769	inactive	5	.	10567186	10699769	0,0,0
chr3R	10699769	10730210	active	7	.	10699769	10730210	255,255,153
chr3R	10730210	10921698	inactive	5	.	10730210	10921698	0,0,0
chr3R	10921698	10959843	active	3	.	10921698	10959843	255,255,153
chr3R	10959843	10973968	active	6	.	10959843	10973968	255,255,153
chr3R	10973968	10998825	PcG	4	.	10973968	10998825	56,108,176
chr3R	10998825	11022473	inactive	5	.	10998825	11022473	0,0,0
chr3R	11022473	11051226	active	8	.	11022473	11051226	255,255,153
chr3R	11051226	11068610	active	8	.	11051226	11068610	255,255,153
chr3R	11068610	11089291	inactive	5	.	11068610	11089291	0,0,0
chr3R	11089291	11104764	active	7	.	11089291	11104764	255,255,153
chr3R	11104764	11113319	inactive	5	.	11104764	11113319	0,0,0
chr3R	11113319	11146913	active	8	.	11113319	11146913	255,255,153
chr3R	11146913	11155992	active	8	.	11146913	11155992	255,255,153
chr3R	11155992	11188724	active	7	.	11155992	11188724	255,255,153
chr3R	11188724	11198329	active	7	.	11188724	11198329	255,255,153
chr3R	11198329	11233785	inactive	5	.	11198329	11233785	0,0,0
chr3R	11233785	11264651	inactive	5	.	11233785	11264651	0,0,0
chr3R	11264651	11311265	inactive	5	.	11264651	11311265	0,0,0
chr3R	11311265	11319342	active	8	.	11311265	11319342	255,255,153
chr3R	11319342	11360125	inactive	5	.	11319342	11360125	0,0,0
chr3R	11360125	11375220	active	3	.	11360125	11375220	255,255,153
chr3R	11375220	11457049	PcG	4	.	11375220	11457049	56,108,176
chr3R	11457049	11474079	PcG	4	.	11457049	11474079	56,108,176
chr3R	11474079	11612561	inactive	5	.	11474079	11612561	0,0,0
chr3R	11612561	11629702	active	8	.	11612561	11629702	255,255,153
chr3R	11629702	11661022	inactive	5	.	11629702	11661022	0,0,0
chr3R	11661022	11683291	active	8	.	11661022	11683291	255,255,153
chr3R	11683291	11736839	inactive	5	.	11683291	11736839	0,0,0
chr3R	11736839	11759656	PcG	4	.	11736839	11759656	56,108,176
chr3R	11759656	11791605	inactive	5	.	11759656	11791605	0,0,0
chr3R	11791605	11798518	active	8	.	11791605	11798518	255,255,153
chr3R	11798518	11829248	active	8	.	11798518	11829248	255,255,153
chr3R	11829248	11869081	PcG	0	.	11829248	11869081	56,108,176
chr3R	11869081	11876126	inactive	5	.	11869081	11876126	0,0,0
chr3R	11876126	11925932	inactive	5	.	11876126	11925932	0,0,0
chr3R	11925932	12013037	inactive	5	.	11925932	12013037	0,0,0
chr3R	12013037	12030956	active	6	.	12013037	12030956	255,255,153
chr3R	12030956	12086054	active	6	.	12030956	12086054	255,255,153
chr3R	12086054	12098266	active	8	.	12086054	12098266	255,255,153
chr3R	12098266	12136164	active	6	.	12098266	12136164	255,255,153
chr3R	12136164	12144946	active	3	.	12136164	12144946	255,255,153
chr3R	12144946	12177517	active	3	.	12144946	12177517	255,255,153
chr3R	12177517	12184985	active	3	.	12177517	12184985	255,255,153
chr3R	12184985	12230378	PcG	4	.	12184985	12230378	56,108,176
chr3R	12230378	12257516	PcG	1	.	12230378	12257516	56,108,176
chr3R	12257516	12281799	active	8	.	12257516	12281799	255,255,153
chr3R	12281799	12309771	active	8	.	12281799	12309771	255,255,153
chr3R	12309771	12440792	PcG	4	.	12309771	12440792	56,108,176
chr3R	12440792	12445845	inactive	5	.	12440792	12445845	0,0,0
chr3R	12445845	12449930	PcG	4	.	12445845	12449930	56,108,176
chr3R	12449930	12466089	active	3	.	12449930	12466089	255,255,153
chr3R	12466089	12482271	active	7	.	12466089	12482271	255,255,153
chr3R	12482271	12573623	PcG	1	.	12482271	12573623	56,108,176
chr3R	12573623	12624097	PcG	0	.	12573623	12624097	56,108,176
chr3R	12624097	12694395	PcG	0	.	12624097	12694395	56,108,176
chr3R	12694395	12795664	PcG	0	.	12694395	12795664	56,108,176
chr3R	12795664	12828051	PcG	1	.	12795664	12828051	56,108,176
chr3R	12828051	12846887	active	3	.	12828051	12846887	255,255,153
chr3R	12846887	12868352	inactive	5	.	12846887	12868352	0,0,0
chr3R	12868352	12906372	active	6	.	12868352	12906372	255,255,153
chr3R	12906372	12945216	active	8	.	12906372	12945216	255,255,153
chr3R	12945216	12975943	inactive	5	.	12945216	12975943	0,0,0
chr3R	12975943	13211415	inactive	5	.	12975943	13211415	0,0,0
chr3R	13211415	13228500	active	8	.	13211415	13228500	255,255,153
chr3R	13228500	13359831	inactive	5	.	13228500	13359831	0,0,0
chr3R	13359831	13372715	active	8	.	13359831	13372715	255,255,153
chr3R	13372715	13432245	PcG	4	.	13372715	13432245	56,108,176
chr3R	13432245	13442335	inactive	5	.	13432245	13442335	0,0,0
chr3R	13442335	13473149	PcG	4	.	13442335	13473149	56,108,176
chr3R	13473149	13496950	inactive	5	.	13473149	13496950	0,0,0
chr3R	13496950	13506825	active	8	.	13496950	13506825	255,255,153
chr3R	13506825	13543342	active	6	.	13506825	13543342	255,255,153
chr3R	13543342	13620125	PcG	4	.	13543342	13620125	56,108,176
chr3R	13620125	13637953	active	7	.	13620125	13637953	255,255,153
chr3R	13637953	13793977	PcG	4	.	13637953	13793977	56,108,176
chr3R	13793977	13847557	PcG	4	.	13793977	13847557	56,108,176
chr3R	13847557	13990022	PcG	4	.	13847557	13990022	56,108,176
chr3R	13990022	14014572	active	8	.	13990022	14014572	255,255,153
chr3R	14014572	14025024	active	8	.	14014572	14025024	255,255,153
chr3R	14025024	14040564	inactive	5	.	14025024	14040564	0,0,0
chr3R	14040564	14052188	active	7	.	14040564	14052188	255,255,153
chr3R	14052188	14068283	active	3	.	14052188	14068283	255,255,153
chr3R	14068283	14100581	active	8	.	14068283	14100581	255,255,153
chr3R	14100581	14109390	active	6	.	14100581	14109390	255,255,153
chr3R	14109390	14127471	active	8	.	14109390	14127471	255,255,153
chr3R	14127471	14191312	inactive	5	.	14127471	14191312	0,0,0
chr3R	14191312	14212081	PcG	1	.	14191312	14212081	56,108,176
chr3R	14212081	14224737	active	8	.	14212081	14224737	255,255,153
chr3R	14224737	14238430	active	7	.	14224737	14238430	255,255,153
chr3R	14238430	14276673	active	3	.	14238430	14276673	255,255,153
chr3R	14276673	14391007	PcG	4	.	14276673	14391007	56,108,176
chr3R	14391007	14411648	active	6	.	14391007	14411648	255,255,153
chr3R	14411648	14455141	inactive	5	.	14411648	14455141	0,0,0
chr3R	14455141	14484395	inactive	5	.	14455141	14484395	0,0,0
chr3R	14484395	14504168	active	8	.	14484395	14504168	255,255,153
chr3R	14504168	14557469	inactive	5	.	14504168	14557469	0,0,0
chr3R	14557469	14565113	active	8	.	14557469	14565113	255,255,153
chr3R	14565113	14587032	active	8	.	14565113	14587032	255,255,153
chr3R	14587032	14624864	inactive	5	.	14587032	14624864	0,0,0
chr3R	14624864	14732623	PcG	4	.	14624864	14732623	56,108,176
chr3R	14732623	14755317	active	3	.	14732623	14755317	255,255,153
chr3R	14755317	14810105	inactive	5	.	14755317	14810105	0,0,0
chr3R	14810105	14849881	inactive	5	.	14810105	14849881	0,0,0
chr3R	14849881	14854441	active	7	.	14849881	14854441	255,255,153
chr3R	14854441	14870564	inactive	5	.	14854441	14870564	0,0,0
chr3R	14870564	14920728	active	3	.	14870564	14920728	255,255,153
chr3R	14920728	14987901	active	3	.	14920728	14987901	255,255,153
chr3R	14987901	15135409	inactive	5	.	14987901	15135409	0,0,0
chr3R	15135409	15288473	inactive	5	.	15135409	15288473	0,0,0
chr3R	15288473	15394190	inactive	5	.	15288473	15394190	0,0,0
[truncated: 846 more rows]
